# Supplementary material for: Strengthening frontline capacity for skin neglected tropical diseases: Findings from a global survey
Source: PLoS Negl Trop Dis. 2026 May 18;20(5):e0014309. doi: 10.1371/journal.pntd.0014309 (PMC13211258; doi:10.1371/journal.pntd.0014309)
Supplement: S2 File — De-identified dataset containing responses from the global survey on skin NTD training needs, including multiple-choice and write-in responses. Data are provided as an Excel (.xlsx) file. (XLSX) [file pntd.0014309.s002.xlsx]

## Sheet: Sheet1
ID	Start time	Completion time	Email	Name	Language	Last modified time	What is your occupation?	Where do you reside (please specify your country)?	Which skin NTDs most urgently require additional or improved training materials for healthcare workers in your region?	Which areas of training materials for skin NTDs do you think need the most improvement?	Which priority audiences should these resources be targeted toward?	To what extent do you agree with the following statement? "Improving the ability to recognize and manage common skin diseases can support integrated approaches for community-based NTD interventio...	What are the biggest barriers you face when accessing or using skin NTD training materials?	What is your preferred language for training materials?	What types of resources would be most helpful for training healthcare workers on skin NTDs?	Do you have any additional feedback or suggestions regarding skin NTD training materials?
1	2025-01-27 09:47:18	2025-01-27 09:50:14	anonymous		English (United Kingdom)‎		Healthcare worker	India	leprosy;lymphatic filariasis;scabies;	treatment protocols;complications;aftercare and follow-up;	nurses;doctors;community health workers;patients;	strongly agree	limited availability of updated resources;	English	interactive online courses;videos or other visual aids;podcasts;
2	2025-01-27 09:48:49	2025-01-27 09:52:10	anonymous		Français (France)		Healthcare worker	DR Congo	buruli ulcer;leprosy;scabies;yaws;	early detection and diagnosis;treatment protocols;patient education;	nurses;doctors;pharmacists;community health workers;patients;Famille des patients;	strongly agree	materials not in the local language;limited availability of updated resources;	Kikongo, Lingala	interactive online courses;printed manuals or guidelines;webinars or live training sessions;mobile Apps for field use;videos or other visual aids;audio training messages;podcasts;
3	2025-01-27 09:49:30	2025-01-27 09:53:44	anonymous		Français (France)		Programme manager	Congo	buruli ulcer;leprosy;onchocerciasis (river blindness);	early detection and diagnosis;aftercare and follow-up;treatment protocols;	nurses;doctors;	strongly agree	limited availability of updated resources;materials not in the local language;	Lingala,kitouba, sango	interactive online courses;printed manuals or guidelines;	Sans particularité
4	2025-01-27 09:48:03	2025-01-27 09:54:52	anonymous		English (United Kingdom)‎		Programme manager	Togo	scabies;yaws;leprosy;buruli ulcer;	early detection and diagnosis;complications;patient education;	patients;community health workers;nurses;	strongly agree	lack of internet access;materials not in the local language;limited availability of updated resources;lack of time for training;Supports are not alwyas well protectected and rain;	French	interactive online courses;printed manuals or guidelines;mobile Apps for field use;webinars or live training sessions;videos or other visual aids;podcasts;	The possibility to have acces to all the materials in 2 or three major local languages in all the countries
5	2025-01-27 09:53:06	2025-01-27 09:56:01	anonymous		English (United Kingdom)‎		Healthcare worker	Ethiopia	leprosy;lymphatic filariasis;mycetoma;noma;onchocerciasis (river blindness);podoconiosis;scabies;tungiasis;sporotrichosis;cutaneous leishmaniasis;chromoblastomycosis;	early detection and diagnosis;treatment protocols;complications;	doctors;nurses;pharmacists;community health workers;patients;	strongly agree	lack of internet access;materials not in the local language;limited availability of updated resources;lack of time for training;	Amharic	interactive online courses;printed manuals or guidelines;webinars or live training sessions;mobile Apps for field use;videos or other visual aids;audio training messages;podcasts;	I have high quality images willing to share.
6	2025-01-27 09:57:14	2025-01-27 10:02:12	anonymous		English (United Kingdom)‎		Healthcare worker	Tanzania	scabies;	prevention and control measures;early detection and diagnosis;patient education;	community health workers;nurses;	strongly agree	limited availability of updated resources;	Swahili	videos or other visual aids;interactive online courses;mobile Apps for field use;	The skin NTD training materials would benefit from simplified content with visuals, practical case studies, and translations into local languages to enhance understanding. Integrating digital resources, such as video tutorials or mobile-friendly guides, can further improve accessibility and effectiveness for community health workers.
7	2025-01-27 10:06:17	2025-01-27 10:07:42	anonymous		English (United Kingdom)‎		Healthcare worker	Spain	scabies;leprosy;cutaneous leishmaniasis;lymphatic filariasis;mycetoma;noma;onchocerciasis (river blindness);podoconiosis;yaws;chromoblastomycosis;	early detection and diagnosis;treatment protocols;complications;	doctors;nurses;pharmacists;	agree	limited availability of updated resources;	Spanish	interactive online courses;printed manuals or guidelines;webinars or live training sessions;
8	2025-01-27 10:20:16	2025-01-27 10:35:26	anonymous		English (United Kingdom)‎		Healthcare worker	Sierra Leone	buruli ulcer;onchocerciasis (river blindness);scabies;chromoblastomycosis;	early detection and diagnosis;prevention and control measures;patient education;	doctors;community health workers;	strongly disagree	materials not in the local language;lack of time for training;lack of internet access;	English	interactive online courses;printed manuals or guidelines;webinars or live training sessions;videos or other visual aids;podcasts;	None
9	2025-01-27 10:43:39	2025-01-27 10:47:27	anonymous		Español (España, alfabetización internacional)		Trainer/educator	Peru	buruli ulcer;cutaneous leishmaniasis;leprosy;mycetoma;	early detection and diagnosis;treatment protocols;patient education;	doctors;nurses;community health workers;	agree	limited availability of updated resources;lack of time for training;	Spanish	interactive online courses;mobile Apps for field use;	Gracias
10	2025-01-27 10:55:48	2025-01-27 10:57:33	anonymous		English (United Kingdom)‎		Healthcare worker	Rwanda	buruli ulcer;chromoblastomycosis;cutaneous leishmaniasis;leprosy;lymphatic filariasis;mycetoma;noma;onchocerciasis (river blindness);podoconiosis;post-kala-azar dermal leishmaniasis;scabies;sporotrichosis;tungiasis;yaws;	treatment protocols;prevention and control measures;patient education;	nurses;doctors;pharmacists;community health workers;patients;	strongly agree	limited availability of updated resources;lack of time for training;	English	videos or other visual aids;audio training messages;webinars or live training sessions;interactive online courses;
11	2025-01-27 10:57:11	2025-01-27 11:13:01	anonymous		English (United Kingdom)‎		Teacher/Researcher	Nigeria	onchocerciasis (river blindness);buruli ulcer;cutaneous leishmaniasis;leprosy;lymphatic filariasis;noma;tungiasis;scabies;	early detection and diagnosis;treatment protocols;prevention and control measures;	nurses;community health workers;doctors;patients;	strongly agree	limited availability of updated resources;lack of internet access;lack of time for training;materials not in the local language;	English	mobile Apps for field use;interactive online courses;printed manuals or guidelines;videos or other visual aids;webinars or live training sessions;	Training materials for skin NTDs should be practical and accessible. They need to be tailored to the diseases commonly found in each region, with visuals of local skin symptoms to help healthcare workers identify them easily. Translating materials into local languages can make them more useful. Offline resources like downloadable apps and printable guides are essential for areas without reliable …
12	2025-01-27 11:17:14	2025-01-27 11:22:10	anonymous		Français (France)		Expert en santé publique	DR Congo	buruli ulcer;leprosy;lymphatic filariasis;noma;onchocerciasis (river blindness);scabies;yaws;tungiasis;	early detection and diagnosis;patient education;aftercare and follow-up;	nurses;doctors;community health workers;pharmacists;patients;Leaders religieux;	strongly agree	lack of internet access;materials not in the local language;limited availability of updated resources;	French	printed manuals or guidelines;podcasts;videos or other visual aids;webinars or live training sessions;	Non
13	2025-01-27 11:08:20	2025-01-27 11:30:13	anonymous		English (United Kingdom)‎		Programme manager	Ghana	buruli ulcer;mycetoma;yaws;tungiasis;post-kala-azar dermal leishmaniasis;onchocerciasis (river blindness);leprosy;lymphatic filariasis;	early detection and diagnosis;treatment protocols;	doctors;nurses;pharmacists;community health workers;Traditional healers, Opinion leaders ;	strongly agree	lack of internet access;lack of time for training;	English	videos or other visual aids;printed manuals or guidelines;interactive online courses;	Involving health workers in point of care diagnosis- sample collection and the use of RDT techniques in diagnosis.
14	2025-01-27 11:33:13	2025-01-27 11:38:34	anonymous		English (United Kingdom)‎		Healthcare worker	India	leprosy;lymphatic filariasis;cutaneous leishmaniasis;scabies;	early detection and diagnosis;treatment protocols;aftercare and follow-up;	doctors;community health workers;nurses;patients;	strongly agree	limited availability of updated resources;	English	printed manuals or guidelines;mobile Apps for field use;interactive online courses;	The training materials should be available in local languages.
15	2025-01-27 11:44:42	2025-01-27 11:50:16	anonymous		English (United Kingdom)‎		Trainer/educator	Nigeria	leprosy;	early detection and diagnosis;	patients;	strongly agree	lack of internet access;	English	webinars or live training sessions;	My suggestion is that the webinar training should be physical
16	2025-01-27 11:49:19	2025-01-27 11:54:50	anonymous		English (United Kingdom)‎		Trainer/educator	Nigeria	lymphatic filariasis;buruli ulcer;leprosy;onchocerciasis (river blindness);scabies;	early detection and diagnosis;prevention and control measures;patient education;	community health workers;patients;doctors;Health professionals ;	strongly agree	limited availability of updated resources;lack of time for training;	English	interactive online courses;webinars or live training sessions;mobile Apps for field use;audio training messages;podcasts;	There are lots of segregation in recruitment of staff for elimination programme.
17	2025-01-27 11:57:36	2025-01-27 12:02:48	anonymous		English (United Kingdom)‎		Healthcare worker	Nigeria	buruli ulcer;scabies;yaws;leprosy;	early detection and diagnosis;treatment protocols;patient education;	doctors;nurses;community health workers;patients;	strongly agree	lack of internet access;materials not in the local language;	Igbo	interactive online courses;webinars or live training sessions;videos or other visual aids;	There is a need to involve local healthcare providers (Drs and nurses) and community volunteer officers in implementation.
18	2025-01-27 11:45:57	2025-01-27 12:07:15	anonymous		English (United Kingdom)‎		Healthcare worker	Ghana	buruli ulcer;leprosy;lymphatic filariasis;scabies;yaws;	early detection and diagnosis;prevention and control measures;treatment protocols;	community health workers;nurses;patients;Disease Control Officers;	strongly agree	limited availability of updated resources;lack of internet access;	English	printed manuals or guidelines;webinars or live training sessions;videos or other visual aids;mobile Apps for field use;	the training materials should have clear pictures of the various skin NTDs
19	2025-01-27 12:02:12	2025-01-27 12:15:05	anonymous		English (United Kingdom)‎		Trainer/educator	Sudan	lymphatic filariasis;mycetoma;cutaneous leishmaniasis;post-kala-azar dermal leishmaniasis;scabies;leprosy;onchocerciasis (river blindness);	early detection and diagnosis;prevention and control measures;patient education;	nurses;doctors;community health workers;patients;Students in medical and health professionals training institutes;	strongly agree	limited availability of updated resources;	Arabic	interactive online courses;printed manuals or guidelines;mobile Apps for field use;videos or other visual aids;Chart booklets for training of community health workers. Training guides for teachers in medical schools and health professionals training institutes;	Considering the high burden of NTDs in the EMR, I suggest WHO also need to consider adequate and valid NTDs coverage in Pre-service training, as this will constitute both an efficient and effective way to graduate NTD - competent health professionals, been offered NTD curricula that are relevant to their country’s control strategies and targets, and in consistency with regional control/ eliminati…
20	2025-01-27 12:37:06	2025-01-27 12:40:10	anonymous		English (United Kingdom)‎		Trainer/educator	India	cutaneous leishmaniasis;lymphatic filariasis;scabies;chromoblastomycosis;	treatment protocols;prevention and control measures;early detection and diagnosis;	nurses;doctors;community health workers;patients;	strongly agree	lack of time for training;materials not in the local language;	English	printed manuals or guidelines;mobile Apps for field use;videos or other visual aids;	Address local issues
21	2025-01-27 12:40:09	2025-01-27 12:42:13	anonymous		Français (France)		Healthcare worker	Madagascar	chromoblastomycosis;leprosy;lymphatic filariasis;mycetoma;scabies;sporotrichosis;	early detection and diagnosis;treatment protocols;patient education;	doctors;community health workers;patients;nurses;pharmacists;	strongly agree	lack of internet access;limited availability of updated resources;	French	interactive online courses;printed manuals or guidelines;webinars or live training sessions;videos or other visual aids;podcasts;
22	2025-01-27 13:24:54	2025-01-27 13:26:46	anonymous		English (United Kingdom)‎		Trainer/educator	Pakistan	cutaneous leishmaniasis;	treatment protocols;	doctors;community health workers;	agree	materials not in the local language;	English	interactive online courses;	Thanks
23	2025-01-27 13:48:25	2025-01-27 13:51:25	anonymous		Français (France)		Programme manager	Cameroon	buruli ulcer;leprosy;scabies;yaws;mycetoma;cutaneous leishmaniasis;	early detection and diagnosis;treatment protocols;patient education;	patients;community health workers;nurses;doctors;	agree	materials not in the local language;limited availability of updated resources;	French	printed manuals or guidelines;mobile Apps for field use;videos or other visual aids;podcasts;	RAS
24	2025-01-27 13:50:54	2025-01-27 13:54:27	anonymous		English (United Kingdom)‎		Healthcare worker	Kenya	leprosy;	early detection and diagnosis;prevention and control measures;patient education;	community health workers;pharmacists;nurses;doctors;patients;Policy makers;	strongly agree	limited availability of updated resources;	English	webinars or live training sessions;interactive online courses;printed manuals or guidelines;
25	2025-01-27 15:35:53	2025-01-27 15:43:54	anonymous		English (United Kingdom)‎		Lecturer	Nigeria	buruli ulcer;chromoblastomycosis;onchocerciasis (river blindness);mycetoma;tungiasis;scabies;lymphatic filariasis;leprosy;	complications;early detection and diagnosis;aftercare and follow-up;	nurses;doctors;patients;community health workers;	strongly agree	limited availability of updated resources;lack of time for training;	English	interactive online courses;printed manuals or guidelines;videos or other visual aids;podcasts;webinars or live training sessions;	none
26	2025-01-27 17:40:29	2025-01-27 17:43:04	anonymous		English (United Kingdom)‎		Healthcare worker	Sudan	mycetoma;yaws;leprosy;	early detection and diagnosis;treatment protocols;prevention and control measures;	community health workers;pharmacists;patients;doctors;	strongly agree	limited availability of updated resources;lack of time for training;materials not in the local language;	English	printed manuals or guidelines;mobile Apps for field use;videos or other visual aids;audio training messages;podcasts;
27	2025-01-27 19:59:42	2025-01-27 20:04:37	anonymous		English (United Kingdom)‎		Healthcare worker	Ghana	scabies;tungiasis;podoconiosis;mycetoma;sporotrichosis;noma;yaws;	early detection and diagnosis;prevention and control measures;	doctors;community health workers;nurses;	strongly agree	lack of time for training;limited availability of updated resources;	English	webinars or live training sessions;interactive online courses;
28	2025-01-27 21:59:04	2025-01-27 22:15:46	anonymous		English (United Kingdom)‎		Independant NTDs (skin NTDs) consultant	United States	buruli ulcer;cutaneous leishmaniasis;chromoblastomycosis;mycetoma;noma;yaws;scabies;podoconiosis;	early detection and diagnosis;patient education;aftercare and follow-up;	nurses;community health workers;patients;pharmacists;doctors;Physiotherapist/Wound care/Rehabilitation;	strongly agree	lack of internet access;materials not in the local language;limited availability of updated resources;lack of time for training;	English	interactive online courses;printed manuals or guidelines;mobile Apps for field use;podcasts;webinars or live training sessions;videos or other visual aids;audio training messages;	Printed hand booklets/books with Atlas for quick reference in the local languages
29	2025-01-27 22:37:07	2025-01-27 22:40:58	anonymous		English (United Kingdom)‎		Healthcare worker	Philippines	yaws;scabies;mycetoma;lymphatic filariasis;leprosy;cutaneous leishmaniasis;chromoblastomycosis;	early detection and diagnosis;treatment protocols;patient education;	community health workers;patients;doctors;nurses;	strongly agree	materials not in the local language;limited availability of updated resources;	English	printed manuals or guidelines;mobile Apps for field use;videos or other visual aids;webinars or live training sessions;interactive online courses;
30	2025-01-27 22:55:44	2025-01-27 23:00:00	anonymous		English (United Kingdom)‎		Trainer/educator	Sri Lanka	cutaneous leishmaniasis;leprosy;	early detection and diagnosis;treatment protocols;prevention and control measures;	doctors;community health workers;patients;General population;	strongly agree	limited availability of updated resources;lack of time for training;Neglect by the hugher authorities;	Sinhala, Tamil	videos or other visual aids;audio training messages;printed manuals or guidelines;	Need to include community empwerment as on aspect in training
31	2025-01-27 22:34:08	2025-01-27 23:37:31	anonymous		English (United Kingdom)‎		Programme manager	Bangladesh	leprosy;lymphatic filariasis;	prevention and control measures;aftercare and follow-up;patient education;	community health workers;patients;doctors;	agree	lack of time for training;limited availability of updated resources;materials not in the local language;	Bengali	interactive online courses;printed manuals or guidelines;webinars or live training sessions;mobile Apps for field use;videos or other visual aids;podcasts;	We have required update leprosy ulcer management technique and how to prevent recurrent ulcer. How to prevent recurrent acute attack for lymphatic filariasis (LF)
32	2025-01-27 23:56:44	2025-01-28 00:00:59	anonymous		English (United Kingdom)‎		Implementation Partner	India	cutaneous leishmaniasis;leprosy;lymphatic filariasis;post-kala-azar dermal leishmaniasis;	early detection and diagnosis;treatment protocols;patient education;	doctors;patients;	agree	limited availability of updated resources;	Hindi	printed manuals or guidelines;
33	2025-01-27 23:59:22	2025-01-28 00:01:35	anonymous		English (United Kingdom)‎		Healthcare worker	India	leprosy;lymphatic filariasis;post-kala-azar dermal leishmaniasis;	early detection and diagnosis;treatment protocols;aftercare and follow-up;	doctors;community health workers;patients;	strongly agree	limited availability of updated resources;lack of time for training;	English	webinars or live training sessions;interactive online courses;printed manuals or guidelines;videos or other visual aids;	none
34	2025-01-28 00:22:14	2025-01-28 00:24:49	anonymous		English (United Kingdom)‎		Healthcare worker	Sudan	mycetoma;	early detection and diagnosis;complications;treatment protocols;	doctors;patients;community health workers;	agree	limited availability of updated resources;	English	mobile Apps for field use;interactive online courses;
35	2025-01-28 01:11:05	2025-01-28 01:29:02	anonymous		English (United Kingdom)‎		Post doctoral fellow in NTD research	Ethiopia	cutaneous leishmaniasis;lymphatic filariasis;podoconiosis;scabies;	early detection and diagnosis;treatment protocols;aftercare and follow-up;	nurses;doctors;community health workers;	strongly agree	limited availability of updated resources;lack of time for training;	English	interactive online courses;printed manuals or guidelines;webinars or live training sessions;	There should be designed to target mid-level health care workers and community health workers. The language should be simple and easily understood
36	2025-01-28 02:19:37	2025-01-28 02:38:50	anonymous		Español (España, alfabetización internacional)		Healthcare worker	Spain	leprosy;lymphatic filariasis;onchocerciasis (river blindness);	early detection and diagnosis;aftercare and follow-up;prevention and control measures;	community health workers;patients;Comunidad;	strongly agree	lack of internet access;lack of time for training;Falta de interés o incentivos personales para formarse. Trabajo menos y gano igual si me formo o no. ;	El material destinado a la comunidad y pacientes es necesario que sea en lenguaje local.	interactive online courses;mobile Apps for field use;printed manuals or guidelines;podcasts;	Vivo en España pero mis respuestas no se refieren a las necesidades en España, si no en Malawi El grupo de trabajo se beneficiaría de contar con enlaces locales en zonas endémicas que colaborará en la traducción a lenguas locales del material impreso, posters y folletos dedicados a pacientes y comunidad.
37	2025-01-28 02:45:04	2025-01-28 02:47:37	anonymous		English (United Kingdom)‎		Healthcare worker	Spain	cutaneous leishmaniasis;scabies;tungiasis;noma;buruli ulcer;chromoblastomycosis;mycetoma;podoconiosis;onchocerciasis (river blindness);post-kala-azar dermal leishmaniasis;yaws;	treatment protocols;prevention and control measures;patient education;	doctors;nurses;	strongly agree	lack of time for training;	Spanish	interactive online courses;videos or other visual aids;mobile Apps for field use;
38	2025-01-28 03:43:59	2025-01-28 03:45:50	anonymous		English (United Kingdom)‎		Programme manager	Ethiopia	cutaneous leishmaniasis;	early detection and diagnosis;treatment protocols;prevention and control measures;	nurses;doctors;community health workers;patients;	agree	limited availability of updated resources;	English	videos or other visual aids;interactive online courses;printed manuals or guidelines;
39	2025-01-28 04:13:38	2025-01-28 04:19:53	anonymous		English (United Kingdom)‎		Programme manager	Ghana	yaws;scabies;leprosy;buruli ulcer;lymphatic filariasis;	treatment protocols;early detection and diagnosis;patient education;	patients;community health workers;	agree	materials not in the local language;	Twi	printed manuals or guidelines;webinars or live training sessions;mobile Apps for field use;
40	2025-01-28 04:19:15	2025-01-28 04:34:05	anonymous		English (United Kingdom)‎		Health Ministry/ Govt. Official	India	cutaneous leishmaniasis;lymphatic filariasis;post-kala-azar dermal leishmaniasis;	aftercare and follow-up;patient education;early detection and diagnosis;	patients;community health workers;NGOs working at field level;	agree	materials not in the local language;	Bengali	interactive online courses;printed manuals or guidelines;videos or other visual aids;Social Media Collaterals;	1. Provision of certificate after completion of the training will be great, field level health workers feel motivated when they receive a certification from WHO- They consider it as an "Achievement"
41	2025-01-28 04:31:41	2025-01-28 04:37:46	anonymous		Français (France)		Programme manager	Benin	buruli ulcer;leprosy;lymphatic filariasis;mycetoma;noma;onchocerciasis (river blindness);scabies;yaws;	early detection and diagnosis;treatment protocols;aftercare and follow-up;	nurses;doctors;community health workers;patients;	strongly agree	lack of internet access;lack of time for training;	French	interactive online courses;webinars or live training sessions;mobile Apps for field use;videos or other visual aids;podcasts;audio training messages;printed manuals or guidelines;
42	2025-01-28 04:39:27	2025-01-28 04:44:03	anonymous		Français (France)		Professeur de Dermatologie	Mali	cutaneous leishmaniasis;leprosy;mycetoma;scabies;yaws;tungiasis;lymphatic filariasis;chromoblastomycosis;	early detection and diagnosis;prevention and control measures;patient education;	nurses;community health workers;	agree	materials not in the local language;limited availability of updated resources;	French	videos or other visual aids;interactive online courses;podcasts;	Non merci
43	2025-01-28 04:43:55	2025-01-28 04:46:25	anonymous		English (United Kingdom)‎		Trainer/educator	Nigeria	lymphatic filariasis;	aftercare and follow-up;	community health workers;nurses;patients;	strongly agree	lack of internet access;	English	webinars or live training sessions;videos or other visual aids;mobile Apps for field use;
44	2025-01-28 04:59:15	2025-01-28 05:08:53	anonymous		Français (France)		Programme manager	Cameroon	buruli ulcer;leprosy;lymphatic filariasis;onchocerciasis (river blindness);scabies;yaws;	early detection and diagnosis;treatment protocols;prevention and control measures;	nurses;doctors;community health workers;patients;pharmacists;	strongly agree	limited availability of updated resources;lack of internet access;materials not in the local language;	French	interactive online courses;audio training messages;printed manuals or guidelines;	Rien à signaler pour le moment. je vous remercie.
45	2025-01-28 05:06:26	2025-01-28 05:10:05	anonymous		English (United Kingdom)‎		Healthcare worker	Côte d’Ivoire	mycetoma;	early detection and diagnosis;treatment protocols;patient education;	nurses;	strongly agree	lack of internet access;lack of time for training;	French	interactive online courses;webinars or live training sessions;	No
46	2025-01-28 05:06:35	2025-01-28 05:13:38	anonymous		English (United Kingdom)‎		Programme manager	Côte d’Ivoire	buruli ulcer;cutaneous leishmaniasis;leprosy;lymphatic filariasis;mycetoma;yaws;scabies;	early detection and diagnosis;patient education;prevention and control measures;	nurses;community health workers;patients;	strongly agree	limited availability of updated resources;lack of means for training;	French	interactive online courses;printed manuals or guidelines;mobile Apps for field use;videos or other visual aids;	Field training could help more trainee learn easily and strongly
47	2025-01-28 05:16:04	2025-01-28 05:22:20	anonymous		English (United Kingdom)‎		Programme manager	DR Congo	buruli ulcer;leprosy;lymphatic filariasis;mycetoma;onchocerciasis (river blindness);podoconiosis;scabies;tungiasis;yaws;noma;	early detection and diagnosis;treatment protocols;prevention and control measures;	nurses;doctors;community health workers;patients;pharmacists;	strongly agree	lack of internet access;limited availability of updated resources;	French	interactive online courses;printed manuals or guidelines;webinars or live training sessions;mobile Apps for field use;videos or other visual aids;	Advocate for the integration of Skin-NTDs into primary health care.
48	2025-01-28 05:15:28	2025-01-28 05:28:05	anonymous		Français (France)		Programme manager	Côte d’Ivoire	leprosy;scabies;yaws;buruli ulcer;lymphatic filariasis;	early detection and diagnosis;aftercare and follow-up;	nurses;patients;	strongly agree	limited availability of updated resources;	French	mobile Apps for field use;audio training messages;	Plus de plaidoyer au près des autorités sanitaires des états pour leur Plus grande implication dans la lutte contre les MTN.
49	2025-01-28 05:25:39	2025-01-28 05:33:41	anonymous		Français (France)		Healthcare worker	Cameroon	leprosy;buruli ulcer;cutaneous leishmaniasis;lymphatic filariasis;yaws;	early detection and diagnosis;treatment protocols;prevention and control measures;	nurses;doctors;community health workers;	strongly agree	lack of internet access;materials not in the local language;limited availability of updated resources;	French	interactive online courses;mobile Apps for field use;audio training messages;	Algorithme de dépistage et de prise en charge de chaque cas
50	2025-01-28 05:38:55	2025-01-28 05:44:21	anonymous		English (United Kingdom)‎		Professional network in tropical diseases	United Kingdom	noma;	early detection and diagnosis;patient education;prevention and control measures;	patients;community health workers;	strongly agree	lack of time for training;	English	mobile Apps for field use;videos or other visual aids;interactive online courses;webinars or live training sessions;	We are happy at ISNTD to support, share, promote or facilitate any online events, courses, etc across our worldwide network if that would be helpful as I believe this would be very useful to our network and members
51	2025-01-28 05:41:26	2025-01-28 05:45:47	anonymous		Français (France)		Student	Cameroon	buruli ulcer;cutaneous leishmaniasis;lymphatic filariasis;onchocerciasis (river blindness);scabies;yaws;	treatment protocols;prevention and control measures;patient education;	nurses;patients;community health workers;	agree	lack of internet access;limited availability of updated resources;lack of time for training;	French	webinars or live training sessions;videos or other visual aids;interactive online courses;	RAS
52	2025-01-28 05:37:57	2025-01-28 05:50:07	anonymous		English (United Kingdom)‎		Programme manager	Ghana	buruli ulcer;leprosy;lymphatic filariasis;yaws;	early detection and diagnosis;prevention and control measures;patient education;	patients;community health workers;nurses;doctors;	strongly agree	lack of internet access;materials not in the local language;limited availability of updated resources;	English	interactive online courses;printed manuals or guidelines;videos or other visual aids;In-person training at the local level;	NTDs affect the poorest people in poor rural communities. It is important for organizations working to eliminate NTDs be empowered to organize district level training for health workers, who have the most contact with such patients and people at the most risk
53	2025-01-28 06:45:24	2025-01-28 07:00:11	anonymous		English (United Kingdom)‎		Healthcare worker	Ghana	noma;podoconiosis;tungiasis;	early detection and diagnosis;prevention and control measures;aftercare and follow-up;	nurses;doctors;community health workers;community surveillance volunteers;	strongly agree	limited availability of updated resources;	English	printed manuals or guidelines;mobile Apps for field use;videos or other visual aids;	I suggest that pictures of skin lesions for training should be very clear and should be taken from patients, sketch pictures should be strongly avoided
54	2025-01-28 07:13:36	2025-01-28 07:17:57	anonymous		Français (France)		Healthcare worker	Congo	buruli ulcer;leprosy;yaws;	early detection and diagnosis;treatment protocols;prevention and control measures;	nurses;doctors;community health workers;patients;	strongly agree	materials not in the local language;limited availability of updated resources;lack of time for training;	French	mobile Apps for field use;videos or other visual aids;interactive online courses;printed manuals or guidelines;webinars or live training sessions;	Non
55	2025-01-28 07:18:16	2025-01-28 07:23:09	anonymous		English (United Kingdom)‎		Healthcare worker	Tanzania	leprosy;lymphatic filariasis;scabies;	early detection and diagnosis;prevention and control measures;patient education;	community health workers;doctors;nurses;patients;	agree	lack of time for training;limited availability of updated resources;	English	webinars or live training sessions;interactive online courses;videos or other visual aids;podcasts;	Increasing awerness on NTD generally in the communities
56	2025-01-28 07:36:29	2025-01-28 07:38:41	anonymous		English (United Kingdom)‎		Healthcare worker	Ghana	buruli ulcer;leprosy;yaws;	early detection and diagnosis;aftercare and follow-up;patient education;	community health workers;patients;nurses;	strongly agree	limited availability of updated resources;materials not in the local language;	English	videos or other visual aids;printed manuals or guidelines;webinars or live training sessions;
57	2025-01-28 07:33:31	2025-01-28 07:43:37	anonymous		English (United Kingdom)‎		Programme manager	Cameroon	chromoblastomycosis;noma;podoconiosis;mycetoma;sporotrichosis;tungiasis;	treatment protocols;aftercare and follow-up;prevention and control measures;	nurses;community health workers;patients;	strongly agree	lack of internet access;limited availability of updated resources;Lack of funding for orgnisation of training ;	French	webinars or live training sessions;mobile Apps for field use;printed manuals or guidelines;videos or other visual aids;
58	2025-01-28 08:15:49	2025-01-28 08:20:43	anonymous		English (United Kingdom)‎		Healthcare worker	Ghana	buruli ulcer;leprosy;lymphatic filariasis;scabies;yaws;	early detection and diagnosis;treatment protocols;prevention and control measures;	community health workers;patients;nurses;doctors;pharmacists;	strongly agree	lack of internet access;limited availability of updated resources;lack of time for training;	English	videos or other visual aids;mobile Apps for field use;audio training messages;printed manuals or guidelines;
59	2025-01-28 08:20:07	2025-01-28 08:22:40	anonymous		English (United Kingdom)‎		Programme manager	Ghana	leprosy;lymphatic filariasis;sporotrichosis;tungiasis;yaws;	early detection and diagnosis;treatment protocols;aftercare and follow-up;	community health workers;patients;nurses;doctors;pharmacists;	agree	limited availability of updated resources;materials not in the local language;lack of internet access;lack of time for training;	English	interactive online courses;printed manuals or guidelines;videos or other visual aids;audio training messages;podcasts;
60	2025-01-28 08:46:51	2025-01-28 08:51:18	anonymous		Français (France)		Trainer/educator	Cameroon	buruli ulcer;leprosy;cutaneous leishmaniasis;lymphatic filariasis;yaws;	early detection and diagnosis;treatment protocols;aftercare and follow-up;	nurses;doctors;community health workers;	strongly agree	materials not in the local language;limited availability of updated resources;	French	interactive online courses;mobile Apps for field use;printed manuals or guidelines;	Il y'a pas de suivi du programme
61	2025-01-28 09:30:55	2025-01-28 09:37:50	anonymous		English (United Kingdom)‎		Programme manager	Ghana	buruli ulcer;cutaneous leishmaniasis;mycetoma;lymphatic filariasis;yaws;leprosy;onchocerciasis (river blindness);scabies;post-kala-azar dermal leishmaniasis;	early detection and diagnosis;prevention and control measures;patient education;	nurses;doctors;pharmacists;community health workers;patients;NGOs in health programs;	strongly agree	lack of internet access;materials not in the local language;limited availability of updated resources;	English	interactive online courses;printed manuals or guidelines;webinars or live training sessions;videos or other visual aids;mobile Apps for field use;audio training messages;	Training of Trainers sessions should be organised using face-to-face approaches
62	2025-01-28 10:00:50	2025-01-28 10:05:11	anonymous		English (United Kingdom)‎		Healthcare worker	Tanzania	cutaneous leishmaniasis;onchocerciasis (river blindness);tungiasis;scabies;	early detection and diagnosis;complications;prevention and control measures;	community health workers;	agree	limited availability of updated resources;materials not in the local language;lack of time for training;	Swahili	mobile Apps for field use;printed manuals or guidelines;	Should be accessible and reliable
63	2025-01-28 13:50:58	2025-01-28 13:56:22	anonymous		English (United Kingdom)‎		Student	Tanzania	lymphatic filariasis;scabies;	prevention and control measures;patient education;	community health workers;patients;nurses;	agree	materials not in the local language;limited availability of updated resources;lack of time for training;	English	webinars or live training sessions;mobile Apps for field use;videos or other visual aids;interactive online courses;	Community awareness should be made priority to enhance preventive measures more effective
64	2025-01-28 14:00:38	2025-01-28 14:04:36	anonymous		English (United Kingdom)‎		Healthcare worker	Tanzania	leprosy;lymphatic filariasis;scabies;tungiasis;	early detection and diagnosis;prevention and control measures;	doctors;community health workers;patients;	strongly agree	lack of time for training;limited availability of updated resources;	English	interactive online courses;webinars or live training sessions;videos or other visual aids;mobile Apps for field use;
65	2025-01-28 14:12:58	2025-01-28 14:19:35	anonymous		English (United Kingdom)‎		Trainer/educator	Ethiopia	cutaneous leishmaniasis;lymphatic filariasis;onchocerciasis (river blindness);podoconiosis;post-kala-azar dermal leishmaniasis;scabies;tungiasis;mycetoma;noma;leprosy;	early detection and diagnosis;prevention and control measures;treatment protocols;	Medical Laboratory professionals (Medical Parasitologist);community health workers;doctors;pharmacists;nurses;	strongly agree	limited availability of updated resources;lack of internet access;Funding opportunities;	English	printed manuals or guidelines;mobile Apps for field use;In person trainings ;webinars or live training sessions;interactive online courses;
66	2025-01-28 14:57:26	2025-01-28 15:00:10	anonymous		English (United Kingdom)‎		Healthcare worker	Zimbabwe	leprosy;lymphatic filariasis;scabies;mycetoma;	early detection and diagnosis;treatment protocols;complications;	nurses;doctors;pharmacists;community health workers;patients;Health management, policy makers ;	strongly agree	limited availability of updated resources;	English	interactive online courses;printed manuals or guidelines;webinars or live training sessions;mobile Apps for field use;audio training messages;	no
67	2025-01-28 15:11:59	2025-01-28 15:17:26	anonymous		English (United Kingdom)‎		Social Worker	Ghana	buruli ulcer;leprosy;lymphatic filariasis;yaws;	early detection and diagnosis;prevention and control measures;patient education;	nurses;Civil Society Organizations;	strongly agree	lack of internet access;limited availability of updated resources;materials not in the local language;	English	printed manuals or guidelines;mobile Apps for field use;audio training messages;interactive online courses;webinars or live training sessions;videos or other visual aids;
68	2025-01-28 15:22:06	2025-01-28 15:26:36	anonymous		English (United Kingdom)‎		Programme manager	Nigeria	buruli ulcer;leprosy;scabies;lymphatic filariasis;	early detection and diagnosis;patient education;aftercare and follow-up;	patients;Community leaderships;community health workers;	agree	lack of internet access;lack of time for training;	English	interactive online courses;
69	2025-01-28 15:33:35	2025-01-28 15:41:06	anonymous		English (United Kingdom)‎		Researcher	Ethiopia	cutaneous leishmaniasis;onchocerciasis (river blindness);post-kala-azar dermal leishmaniasis;scabies;tungiasis;	early detection and diagnosis;treatment protocols;prevention and control measures;	community health workers;One Health Experts;doctors;nurses;patients;pharmacists;	strongly agree	limited availability of updated resources;Lack of well trained personnel ;	English	interactive online courses;webinars or live training sessions;mobile Apps for field use;	Professionals in low income countries should get practical training
70	2025-01-28 16:22:23	2025-01-28 16:28:07	anonymous		English (United Kingdom)‎		Trainer/educator	Nigeria	lymphatic filariasis;	treatment protocols;	patients;	strongly agree	materials not in the local language;	English	videos or other visual aids;
71	2025-01-28 16:38:19	2025-01-28 16:41:35	anonymous		English (United Kingdom)‎		Trainer/educator	Nigeria	cutaneous leishmaniasis;onchocerciasis (river blindness);	early detection and diagnosis;treatment protocols;	community health workers;doctors;	strongly agree	limited availability of updated resources;lack of internet access;	English	webinars or live training sessions;interactive online courses;printed manuals or guidelines;
72	2025-01-28 21:02:22	2025-01-28 21:06:12	anonymous		English (United Kingdom)‎		Trainer/educator	Burundi	leprosy;lymphatic filariasis;mycetoma;onchocerciasis (river blindness);scabies;yaws;cutaneous leishmaniasis;	early detection and diagnosis;treatment protocols;complications;	nurses;doctors;community health workers;patients;	strongly agree	lack of internet access;limited availability of updated resources;materials not in the local language;	French	printed manuals or guidelines;mobile Apps for field use;
73	2025-01-28 23:01:12	2025-01-28 23:04:52	anonymous		English (United Kingdom)‎		Programme manager	Bangladesh	leprosy;scabies;post-kala-azar dermal leishmaniasis;cutaneous leishmaniasis;	prevention and control measures;early detection and diagnosis;treatment protocols;	doctors;nurses;community health workers;	strongly agree	limited availability of updated resources;	English	interactive online courses;printed manuals or guidelines;webinars or live training sessions;mobile Apps for field use;	Youtube video chanel, 5 minutes short but step by step
74	2025-01-29 00:53:09	2025-01-29 00:57:00	anonymous		English (United Kingdom)‎		Programme manager	Nigeria	buruli ulcer;onchocerciasis (river blindness);scabies;	early detection and diagnosis;treatment protocols;aftercare and follow-up;	nurses;doctors;	strongly agree	materials not in the local language;lack of time for training;limited availability of updated resources;	English	interactive online courses;videos or other visual aids;webinars or live training sessions;	No
75	2025-01-29 00:51:33	2025-01-29 00:57:29	anonymous		English (United Kingdom)‎		Programme manager	Nigeria	buruli ulcer;leprosy;	early detection and diagnosis;aftercare and follow-up;patient education;	community health workers;patients;	strongly agree	materials not in the local language;limited availability of updated resources;	Local Nigeria language	printed manuals or guidelines;webinars or live training sessions;mobile Apps for field use;videos or other visual aids;	We also need training in snakebite envenoming
76	2025-01-29 00:54:41	2025-01-29 00:58:21	anonymous		English (United Kingdom)‎		Programme manager	Nigeria	buruli ulcer;cutaneous leishmaniasis;mycetoma;yaws;	early detection and diagnosis;treatment protocols;	community health workers;nurses;	strongly agree	limited availability of updated resources;	English	interactive online courses;webinars or live training sessions;	No
77	2025-01-29 00:49:55	2025-01-29 01:01:16	anonymous		Français (France)		Healthcare worker	Côte d’Ivoire	buruli ulcer;leprosy;lymphatic filariasis;scabies;yaws;	early detection and diagnosis;treatment protocols;prevention and control measures;	nurses;doctors;community health workers;pharmacists;	strongly agree	limited availability of updated resources;lack of time for training;	French	printed manuals or guidelines;interactive online courses;mobile Apps for field use;	Créer un espace d'échange afin de recueillir les avis des autres sur une MTN difficile à identifier.
78	2025-01-29 00:55:01	2025-01-29 01:02:00	anonymous		English (United Kingdom)‎		Healthcare worker	Nigeria	buruli ulcer;cutaneous leishmaniasis;noma;mycetoma;podoconiosis;chromoblastomycosis;post-kala-azar dermal leishmaniasis;sporotrichosis;tungiasis;yaws;	early detection and diagnosis;prevention and control measures;patient education;	community health workers;doctors;nurses;	strongly agree	lack of internet access;materials not in the local language;limited availability of updated resources;lack of time for training;	Hausa, Igbo and yoruba	webinars or live training sessions;audio training messages;videos or other visual aids;printed manuals or guidelines;	Nill
79	2025-01-29 01:08:19	2025-01-29 01:11:47	anonymous		English (United Kingdom)‎		Student	Tanzania	leprosy;scabies;	prevention and control measures;	community health workers;	strongly disagree	limited availability of updated resources;	English	interactive online courses;
80	2025-01-29 01:12:09	2025-01-29 01:16:04	anonymous		English (United Kingdom)‎		Programme manager	Ghana	buruli ulcer;lymphatic filariasis;yaws;	early detection and diagnosis;aftercare and follow-up;patient education;	nurses;doctors;community health workers;patients;	strongly agree	limited availability of updated resources;	English	printed manuals or guidelines;webinars or live training sessions;mobile Apps for field use;videos or other visual aids;
81	2025-01-29 01:06:29	2025-01-29 01:21:10	anonymous		English (United Kingdom)‎		Healthcare worker	Nigeria	yaws;scabies;lymphatic filariasis;cutaneous leishmaniasis;buruli ulcer;onchocerciasis (river blindness);leprosy;	early detection and diagnosis;patient education;prevention and control measures;	community health workers;patients;nurses;General Public ;	strongly agree	limited availability of updated resources;lack of time for training;materials not in the local language;	Hausa language	printed manuals or guidelines;mobile Apps for field use;interactive online courses;webinars or live training sessions;videos or other visual aids;	Make skin NTDs part of preventive chemotherapy NTDs
82	2025-01-29 02:05:44	2025-01-29 02:07:33	anonymous		English (United Kingdom)‎		Trainer/educator	Nigeria	lymphatic filariasis;onchocerciasis (river blindness);scabies;	treatment protocols;aftercare and follow-up;patient education;	community health workers;patients;doctors;	strongly agree	limited availability of updated resources;	English	printed manuals or guidelines;webinars or live training sessions;videos or other visual aids;
83	2025-01-29 03:22:23	2025-01-29 03:31:59	anonymous		English (United Kingdom)‎		Programme manager	Ghana	buruli ulcer;chromoblastomycosis;cutaneous leishmaniasis;leprosy;lymphatic filariasis;mycetoma;noma;onchocerciasis (river blindness);podoconiosis;scabies;tungiasis;yaws;sporotrichosis;post-kala-azar dermal leishmaniasis;	early detection and diagnosis;treatment protocols;prevention and control measures;	community health workers;patients;pharmacists;doctors;nurses;	agree	limited availability of updated resources;materials not in the local language;	English	videos or other visual aids;audio training messages;	When evaluating or suggesting improvements for skin NTD (Neglected Tropical Diseases) training materials, here are a few areas to consider for enhancing their effectiveness: Clarity and Simplicity Visual aids: Info graphics, diagrams, and photos will help convey complex medical concepts more clearly. For instance, visuals demonstrating symptoms, progression, or methods of transmission can be incr…
84	2025-01-29 03:52:45	2025-01-29 03:57:32	anonymous		English (United Kingdom)‎		Programme manager	Côte d’Ivoire	lymphatic filariasis;scabies;yaws;buruli ulcer;onchocerciasis (river blindness);	early detection and diagnosis;treatment protocols;prevention and control measures;	CSOs;community health workers;	agree	limited availability of updated resources;lack of time for training;materials not in the local language;	French	audio training messages;videos or other visual aids;mobile Apps for field use;printed manuals or guidelines;
85	2025-01-29 04:26:41	2025-01-29 04:31:32	anonymous		English (United Kingdom)‎		Dermatologist	Burundi	scabies;chromoblastomycosis;leprosy;lymphatic filariasis;mycetoma;onchocerciasis (river blindness);podoconiosis;	early detection and diagnosis;treatment protocols;prevention and control measures;	doctors;nurses;community health workers;	strongly agree	lack of internet access;	French	printed manuals or guidelines;mobile Apps for field use;videos or other visual aids;
86	2025-01-29 04:26:00	2025-01-29 04:34:08	anonymous		English (United Kingdom)‎		Researcher	Nepal	cutaneous leishmaniasis;leprosy;post-kala-azar dermal leishmaniasis;	early detection and diagnosis;aftercare and follow-up;complications;	nurses;doctors;community health workers;Researcher;	agree	lack of time for training;	English	interactive online courses;webinars or live training sessions;On site training;	Provide clear diagnostic flowcharts or algorithms to differentiate similar conditions. Cover how skin NTDs interact with conditions like diabetes, malnutrition, or HIV.
87	2025-01-29 04:45:56	2025-01-29 04:46:46	anonymous		English (United Kingdom)‎		Healthcare worker	Switzerland	scabies;	early detection and diagnosis;treatment protocols;prevention and control measures;	doctors;nurses;community health workers;patients;	strongly agree	lack of time for training;	English	interactive online courses;printed manuals or guidelines;webinars or live training sessions;
88	2025-01-29 04:50:33	2025-01-29 04:56:58	anonymous		English (United Kingdom)‎		Healthcare worker	Tanzania	leprosy;	early detection and diagnosis;complications;treatment protocols;	nurses;doctors;pharmacists;community health workers;patients;	strongly agree	lack of time for training;	English	interactive online courses;webinars or live training sessions;mobile Apps for field use;videos or other visual aids;printed manuals or guidelines;
89	2025-01-29 06:10:34	2025-01-29 06:15:02	anonymous		Français (France)		Healthcare worker	Côte d’Ivoire	buruli ulcer;chromoblastomycosis;leprosy;noma;onchocerciasis (river blindness);scabies;sporotrichosis;cutaneous leishmaniasis;lymphatic filariasis;mycetoma;yaws;post-kala-azar dermal leishmaniasis;podoconiosis;tungiasis;	early detection and diagnosis;treatment protocols;	nurses;	strongly agree	lack of time for training;limited availability of updated resources;	French	webinars or live training sessions;mobile Apps for field use;
90	2025-01-29 06:24:46	2025-01-29 06:38:04	anonymous		Français (France)		Healthcare worker	Côte d’Ivoire	buruli ulcer;leprosy;lymphatic filariasis;scabies;yaws;chromoblastomycosis;cutaneous leishmaniasis;mycetoma;onchocerciasis (river blindness);	early detection and diagnosis;treatment protocols;complications;	nurses;doctors;community health workers;pharmacists;	strongly agree	lack of internet access;materials not in the local language;limited availability of updated resources;	French	mobile Apps for field use;videos or other visual aids;printed manuals or guidelines;interactive online courses;	RAS
91	2025-01-29 07:13:19	2025-01-29 07:24:41	anonymous		English (United Kingdom)‎		Programme manager	Nigeria	buruli ulcer;leprosy;lymphatic filariasis;mycetoma;noma;scabies;cutaneous leishmaniasis;onchocerciasis (river blindness);	early detection and diagnosis;treatment protocols;patient education;	nurses;doctors;pharmacists;community health workers;patients;General public;	strongly agree	materials not in the local language;lack of time for training;limited availability of updated resources;	Hausa, Yoruba, Igbo, English	interactive online courses;printed manuals or guidelines;webinars or live training sessions;mobile Apps for field use;videos or other visual aids;audio training messages;podcasts;	No
92	2025-01-29 07:38:13	2025-01-29 07:39:37	anonymous		Español (España, alfabetización internacional)		Healthcare worker	Peru	buruli ulcer;chromoblastomycosis;cutaneous leishmaniasis;leprosy;mycetoma;scabies;sporotrichosis;	early detection and diagnosis;treatment protocols;aftercare and follow-up;	nurses;doctors;	strongly agree	materials not in the local language;limited availability of updated resources;	Spanish	interactive online courses;printed manuals or guidelines;
93	2025-01-29 08:06:36	2025-01-29 08:13:10	anonymous		Français (France)		PERSONNEL D'APPUI	Cameroon	leprosy;scabies;buruli ulcer;lymphatic filariasis;yaws;	early detection and diagnosis;treatment protocols;prevention and control measures;	community health workers;patients;nurses;doctors;pharmacists;	strongly agree	limited availability of updated resources;lack of time for training;materials not in the local language;	French	interactive online courses;printed manuals or guidelines;mobile Apps for field use;	élaborer un plan de suivi évaluation continue des activités sur les MTN
94	2025-01-29 10:07:42	2025-01-29 10:11:22	anonymous		English (United Kingdom)‎		Programme manager	Nigeria	buruli ulcer;leprosy;lymphatic filariasis;	early detection and diagnosis;	community health workers;patients;	strongly agree	lack of internet access;materials not in the local language;	English	interactive online courses;webinars or live training sessions;
95	2025-01-29 10:07:16	2025-01-29 10:12:14	anonymous		English (United Kingdom)‎		Student	Nigeria	buruli ulcer;leprosy;lymphatic filariasis;onchocerciasis (river blindness);	early detection and diagnosis;treatment protocols;prevention and control measures;	community health workers;patients;pharmacists;doctors;	strongly agree	lack of time for training;limited availability of updated resources;materials not in the local language;	English	videos or other visual aids;mobile Apps for field use;printed manuals or guidelines;interactive online courses;
96	2025-01-29 10:14:01	2025-01-29 10:17:36	anonymous		English (United Kingdom)‎		Trainer/educator	Nigeria	scabies;tungiasis;	early detection and diagnosis;treatment protocols;prevention and control measures;	community health workers;patients;	strongly agree	limited availability of updated resources;	English	interactive online courses;webinars or live training sessions;videos or other visual aids;
97	2025-01-29 10:34:06	2025-01-29 10:36:52	anonymous		English (United Kingdom)‎		Healthcare worker	Tanzania	leprosy;	early detection and diagnosis;treatment protocols;prevention and control measures;	community health workers;doctors;Laboratory personnel ;	strongly agree	limited availability of updated resources;lack of internet access;	English	interactive online courses;webinars or live training sessions;printed manuals or guidelines;	No
98	2025-01-29 10:33:42	2025-01-29 10:38:44	anonymous		English (United Kingdom)‎		Trainer/educator	Nigeria	lymphatic filariasis;scabies;leprosy;cutaneous leishmaniasis;	prevention and control measures;patient education;treatment protocols;	community health workers;pharmacists;nurses;	strongly agree	lack of internet access;materials not in the local language;limited availability of updated resources;lack of time for training;	English	videos or other visual aids;webinars or live training sessions;printed manuals or guidelines;mobile Apps for field use;interactive online courses;	Provision of drugs for infected individuals
99	2025-01-29 10:31:48	2025-01-29 10:38:58	anonymous		English (United Kingdom)‎		Trainer/educator	Nigeria	lymphatic filariasis;onchocerciasis (river blindness);leprosy;scabies;	prevention and control measures;treatment protocols;early detection and diagnosis;	nurses;doctors;community health workers;patients;pharmacists;	strongly agree	materials not in the local language;lack of time for training;	English	interactive online courses;webinars or live training sessions;mobile Apps for field use;videos or other visual aids;audio training messages;printed manuals or guidelines;
100	2025-01-29 10:46:02	2025-01-29 10:49:17	anonymous		English (United Kingdom)‎		Student	Nigeria	buruli ulcer;cutaneous leishmaniasis;leprosy;onchocerciasis (river blindness);post-kala-azar dermal leishmaniasis;scabies;yaws;	early detection and diagnosis;treatment protocols;prevention and control measures;	community health workers;patients;nurses;	strongly agree	lack of internet access;limited availability of updated resources;	English	mobile Apps for field use;videos or other visual aids;
101	2025-01-29 10:53:03	2025-01-29 10:58:07	anonymous		English (United Kingdom)‎		Trainer/educator	Nigeria	buruli ulcer;lymphatic filariasis;onchocerciasis (river blindness);	early detection and diagnosis;aftercare and follow-up;prevention and control measures;	nurses;community health workers;patients;	agree	limited availability of updated resources;lack of time for training;	English	videos or other visual aids;printed manuals or guidelines;	Involve educators in relevant areas for training and design of materials
102	2025-01-29 10:53:26	2025-01-29 10:58:25	anonymous		English (United Kingdom)‎		Trainer/educator	Nigeria	buruli ulcer;lymphatic filariasis;	prevention and control measures;	community health workers;	agree	lack of time for training;	English	webinars or live training sessions;
103	2025-01-29 11:12:50	2025-01-29 11:15:06	anonymous		English (United Kingdom)‎		Trainer/educator	Nigeria	buruli ulcer;leprosy;onchocerciasis (river blindness);scabies;	early detection and diagnosis;complications;prevention and control measures;	community health workers;patients;nurses;	strongly agree	lack of internet access;materials not in the local language;limited availability of updated resources;	English	printed manuals or guidelines;webinars or live training sessions;interactive online courses;
104	2025-01-29 11:11:32	2025-01-29 11:18:57	anonymous		English (United Kingdom)‎		Trainer/educator	Nigeria	buruli ulcer;lymphatic filariasis;onchocerciasis (river blindness);scabies;sporotrichosis;cutaneous leishmaniasis;	early detection and diagnosis;prevention and control measures;treatment protocols;	patients;community health workers;	strongly agree	materials not in the local language;limited availability of updated resources;	English	videos or other visual aids;printed manuals or guidelines;webinars or live training sessions;	Proper monitoring of tranee
105	2025-01-29 11:34:49	2025-01-29 11:46:53	anonymous		English (United Kingdom)‎		Student	Nigeria	cutaneous leishmaniasis;leprosy;lymphatic filariasis;onchocerciasis (river blindness);yaws;scabies;	aftercare and follow-up;	community health workers;	strongly agree	lack of time for training;	English	webinars or live training sessions;audio training messages;	Lack of financial support for disease surveillance can make skin NTD to persist in endemic community
106	2025-01-29 12:52:17	2025-01-29 12:56:02	anonymous		English (United Kingdom)‎		Trainer/educator	Nigeria	lymphatic filariasis;scabies;buruli ulcer;leprosy;	prevention and control measures;patient education;early detection and diagnosis;	community health workers;patients;	strongly agree	limited availability of updated resources;lack of time for training;	English	mobile Apps for field use;interactive online courses;videos or other visual aids;printed manuals or guidelines;
107	2025-01-29 13:13:16	2025-01-29 13:21:31	anonymous		English (United Kingdom)‎		Trainer/educator	Nigeria	buruli ulcer;scabies;onchocerciasis (river blindness);	early detection and diagnosis;aftercare and follow-up;prevention and control measures;	patients;pharmacists;community health workers;nurses;	agree	lack of time for training;limited availability of updated resources;	English	videos or other visual aids;printed manuals or guidelines;mobile Apps for field use;interactive online courses;	No
108	2025-01-29 13:41:13	2025-01-29 13:50:06	anonymous		English (United Kingdom)‎		Student	Nigeria	yaws;scabies;lymphatic filariasis;	early detection and diagnosis;prevention and control measures;aftercare and follow-up;	Researchers ;community health workers;patients;	strongly agree	limited availability of updated resources;	English	mobile Apps for field use;interactive online courses;webinars or live training sessions;videos or other visual aids;podcasts;audio training messages;	I suggest that more effort should be done on improving diagnostic methods because I discovered most of the manual on skin NTDs are more of clinicals. Treatment of cases will be more effective with improved diagnostic methods.
109	2025-01-29 13:43:01	2025-01-29 13:55:05	anonymous		English (United Kingdom)‎		Lecturer	Nigeria	onchocerciasis (river blindness);buruli ulcer;lymphatic filariasis;cutaneous leishmaniasis;	early detection and diagnosis;prevention and control measures;patient education;	community health workers;patients;nurses;	strongly agree	lack of time for training;limited availability of updated resources;	Hausa	printed manuals or guidelines;webinars or live training sessions;mobile Apps for field use;videos or other visual aids;	regular training of field workers.
110	2025-01-29 14:28:22	2025-01-29 14:48:00	anonymous		English (United Kingdom)‎		Student	Nigeria	buruli ulcer;leprosy;lymphatic filariasis;noma;onchocerciasis (river blindness);	early detection and diagnosis;treatment protocols;prevention and control measures;	community health workers;patients;	strongly agree	limited availability of updated resources;	English	printed manuals or guidelines;mobile Apps for field use;videos or other visual aids;audio training messages;interactive online courses;webinars or live training sessions;
111	2025-01-29 15:27:57	2025-01-29 15:31:20	anonymous		English (United Kingdom)‎		Trainer/educator	Nigeria	cutaneous leishmaniasis;onchocerciasis (river blindness);scabies;	prevention and control measures;	community health workers;	strongly agree	materials not in the local language;	English	printed manuals or guidelines;	nill
112	2025-01-29 16:57:26	2025-01-29 17:01:04	anonymous		English (United Kingdom)‎		Trainer/educator	Nigeria	buruli ulcer;leprosy;lymphatic filariasis;podoconiosis;	early detection and diagnosis;treatment protocols;aftercare and follow-up;	community health workers;patients;Interventionists;	strongly agree	materials not in the local language;limited availability of updated resources;	English	printed manuals or guidelines;videos or other visual aids;
113	2025-01-30 02:51:57	2025-01-30 02:54:37	anonymous		English (United Kingdom)‎		Student	Nigeria	lymphatic filariasis;	early detection and diagnosis;	community health workers;	agree	limited availability of updated resources;	English	interactive online courses;	No
114	2025-01-30 05:02:24	2025-01-30 05:09:36	anonymous		English (United Kingdom)‎		Programme manager	Nigeria	buruli ulcer;leprosy;chromoblastomycosis;cutaneous leishmaniasis;scabies;mycetoma;noma;onchocerciasis (river blindness);yaws;	early detection and diagnosis;treatment protocols;complications;	nurses;community health workers;doctors;	strongly agree	lack of internet access;limited availability of updated resources;materials not in the local language;	English	interactive online courses;mobile Apps for field use;printed manuals or guidelines;videos or other visual aids;	No
115	2025-01-30 07:00:16	2025-01-30 07:03:19	anonymous		English (United Kingdom)‎		Development Practitioner - Public Health	India	lymphatic filariasis;leprosy;post-kala-azar dermal leishmaniasis;scabies;	early detection and diagnosis;prevention and control measures;patient education;	community health workers;doctors;nurses;pharmacists;patients;	strongly agree	limited availability of updated resources;lack of time for training;	English	interactive online courses;mobile Apps for field use;webinars or live training sessions;
116	2025-01-30 11:56:57	2025-01-30 12:03:51	anonymous		English (United Kingdom)‎		Trainer/educator	Nigeria	onchocerciasis (river blindness);lymphatic filariasis;tungiasis;cutaneous leishmaniasis;	patient education;aftercare and follow-up;early detection and diagnosis;	patients;nurses;doctors;pharmacists;	agree	lack of time for training;limited availability of updated resources;lack of internet access;	English	printed manuals or guidelines;	More printed manuals should be made available showing most of the skin NTD inscribed on it for proper dissemination of knowledge as well of ease of communicating with the non educated patients.
117	2025-01-30 12:13:26	2025-01-30 12:27:30	anonymous		English (United Kingdom)‎		Trainer/educator	Nigeria	lymphatic filariasis;	early detection and diagnosis;	community health workers;	strongly agree	materials not in the local language;limited availability of updated resources;	English	interactive online courses;printed manuals or guidelines;webinars or live training sessions;mobile Apps for field use;videos or other visual aids;audio training messages;	Non
118	2025-01-30 13:10:07	2025-01-30 13:14:29	anonymous		English (United Kingdom)‎		Trainer/educator	Nigeria	onchocerciasis (river blindness);cutaneous leishmaniasis;buruli ulcer;lymphatic filariasis;leprosy;	early detection and diagnosis;treatment protocols;patient education;	community health workers;	agree	lack of time for training;	English	printed manuals or guidelines;interactive online courses;webinars or live training sessions;videos or other visual aids;
119	2025-01-30 13:16:25	2025-01-30 13:23:42	anonymous		English (United Kingdom)‎		Trainer/educator	Nigeria	cutaneous leishmaniasis;leprosy;lymphatic filariasis;onchocerciasis (river blindness);	early detection and diagnosis;prevention and control measures;	community health workers;patients;	strongly agree	limited availability of updated resources;	English	printed manuals or guidelines;videos or other visual aids;	Incentive for trainees can also serve as a motivation.
120	2025-01-30 13:41:45	2025-01-30 13:45:47	anonymous		English (United Kingdom)‎		Student	Nigeria	scabies;	early detection and diagnosis;aftercare and follow-up;	patients;community health workers;	agree	lack of time for training;	English	interactive online courses;webinars or live training sessions;mobile Apps for field use;	Not really
121	2025-01-30 14:14:11	2025-01-30 14:27:34	anonymous		English (United Kingdom)‎		Student	Nigeria	buruli ulcer;yaws;onchocerciasis (river blindness);lymphatic filariasis;leprosy;	early detection and diagnosis;complications;prevention and control measures;	doctors;	strongly agree	materials not in the local language;limited availability of updated resources;	English	printed manuals or guidelines;videos or other visual aids;
122	2025-01-30 15:42:16	2025-01-30 15:45:46	anonymous		Français (France)		Healthcare worker	Benin	buruli ulcer;leprosy;scabies;yaws;lymphatic filariasis;	aftercare and follow-up;prevention and control measures;patient education;	doctors;nurses;community health workers;patients;	strongly agree	lack of time for training;limited availability of updated resources;	French	interactive online courses;printed manuals or guidelines;mobile Apps for field use;
123	2025-01-30 16:20:06	2025-01-30 16:24:33	anonymous		English (United Kingdom)‎		Student	Nigeria	chromoblastomycosis;cutaneous leishmaniasis;leprosy;lymphatic filariasis;mycetoma;noma;onchocerciasis (river blindness);podoconiosis;post-kala-azar dermal leishmaniasis;scabies;sporotrichosis;tungiasis;yaws;	prevention and control measures;early detection and diagnosis;treatment protocols;	nurses;doctors;pharmacists;community health workers;patients;	agree	materials not in the local language;lack of internet access;lack of time for training;	English	interactive online courses;audio training messages;mobile Apps for field use;videos or other visual aids;podcasts;webinars or live training sessions;printed manuals or guidelines;
124	2025-01-30 16:26:14	2025-01-30 16:29:35	anonymous		Français (France)		Healthcare worker	Senegal	cutaneous leishmaniasis;lymphatic filariasis;mycetoma;leprosy;scabies;tungiasis;	early detection and diagnosis;prevention and control measures;patient education;	nurses;doctors;community health workers;patients;	strongly agree	limited availability of updated resources;	French	printed manuals or guidelines;interactive online courses;mobile Apps for field use;podcasts;
125	2025-01-30 17:26:21	2025-01-30 17:32:06	anonymous		English (United Kingdom)‎		Trainer/educator	Nigeria	lymphatic filariasis;leprosy;onchocerciasis (river blindness);	prevention and control measures;	nurses;patients;Health Consultants and students;	agree	limited availability of updated resources;	English	videos or other visual aids;webinars or live training sessions;	They are not adequately available in schools
126	2025-01-30 20:06:56	2025-01-30 20:13:27	anonymous		English (United Kingdom)‎		Student	Ethiopia	scabies;leprosy;cutaneous leishmaniasis;	early detection and diagnosis;treatment protocols;complications;	nurses;	strongly agree	limited availability of updated resources;materials not in the local language;	Amharic	printed manuals or guidelines;videos or other visual aids;mobile Apps for field use;	For training materials on skin-neglected tropical diseases (skin NTDs), the focus should be on providing comprehensive, evidence-based content that is accessible to a wide range of audiences, from healthcare workers to community members. Here are some suggestions for the development of skin NTD training materials: 1. Content Structure: Introduction to Skin NTDs: Overview of skin-related NTDs (e.g…
127	2025-01-31 01:12:34	2025-01-31 01:25:13	anonymous		English (United Kingdom)‎		Trainer/educator	Nigeria	cutaneous leishmaniasis;scabies;lymphatic filariasis;	early detection and diagnosis;prevention and control measures;patient education;	patients;nurses;doctors;pharmacists;community health workers;General Public ;	strongly agree	limited availability of updated resources;materials not in the local language;lack of time for training;lack of internet access;Mobility Challenges ;	Ebira, Hausas, Yoruba, Igbo etc	interactive online courses;printed manuals or guidelines;webinars or live training sessions;mobile Apps for field use;videos or other visual aids;audio training messages;podcasts;Evaluation and Selection of the best among the trainees;	Yes, they must be readily available in excess in order to cut across the nooks and crannies of the targeted area
128	2025-01-31 02:22:50	2025-01-31 02:42:01	anonymous		English (United Kingdom)‎		Healthcare worker	Nigeria	buruli ulcer;lymphatic filariasis;scabies;noma;yaws;	treatment protocols;prevention and control measures;patient education;	nurses;doctors;community health workers;	strongly agree	materials not in the local language;lack of internet access;limited availability of updated resources;	English	interactive online courses;printed manuals or guidelines;mobile Apps for field use;videos or other visual aids;	Regular training
129	2025-01-31 02:44:07	2025-01-31 02:50:11	anonymous		English (United Kingdom)‎		Trainer/educator	Nigeria	leprosy;lymphatic filariasis;onchocerciasis (river blindness);	early detection and diagnosis;treatment protocols;prevention and control measures;	community health workers;pharmacists;doctors;nurses;	strongly agree	limited availability of updated resources;	English	audio training messages;videos or other visual aids;mobile Apps for field use;printed manuals or guidelines;webinars or live training sessions;
130	2025-01-31 03:36:36	2025-01-31 03:41:34	anonymous		English (United Kingdom)‎		Lecturer	Nigeria	noma;	early detection and diagnosis;	patients;	strongly agree	lack of internet access;	English	mobile Apps for field use;	No
131	2025-01-31 03:45:14	2025-01-31 03:49:15	anonymous		English (United Kingdom)‎		Trainer/educator	Ghana	cutaneous leishmaniasis;buruli ulcer;onchocerciasis (river blindness);podoconiosis;scabies;yaws;	complications;aftercare and follow-up;patient education;	nurses;doctors;community health workers;patients;pharmacists;	strongly agree	limited availability of updated resources;lack of internet access;lack of time for training;	Local languages	printed manuals or guidelines;videos or other visual aids;webinars or live training sessions;mobile Apps for field use;
132	2025-01-31 08:07:12	2025-01-31 08:15:30	anonymous		English (United Kingdom)‎		Healthcare worker	Nigeria	buruli ulcer;yaws;scabies;leprosy;mycetoma;cutaneous leishmaniasis;	early detection and diagnosis;treatment protocols;prevention and control measures;	community health workers;nurses;	strongly agree	limited availability of updated resources;materials not in the local language;	English and hausa	printed manuals or guidelines;videos or other visual aids;
133	2025-01-31 10:51:36	2025-01-31 10:54:37	anonymous		English (United Kingdom)‎		Trainer/educator	Iran	cutaneous leishmaniasis;scabies;	patient education;treatment protocols;prevention and control measures;	doctors;patients;community health workers;	strongly agree	lack of time for training;limited availability of updated resources;	Persian	interactive online courses;printed manuals or guidelines;webinars or live training sessions;videos or other visual aids;
134	2025-01-31 13:10:51	2025-01-31 13:14:08	anonymous		English (United Kingdom)‎		Trainer/educator	Brazil	leprosy;onchocerciasis (river blindness);podoconiosis;cutaneous leishmaniasis;sporotrichosis;scabies;	early detection and diagnosis;treatment protocols;patient education;	nurses;doctors;community health workers;patients;	strongly agree	materials not in the local language;	Portuguese	interactive online courses;printed manuals or guidelines;podcasts;
135	2025-01-31 15:33:57	2025-01-31 15:35:39	anonymous		English (United Kingdom)‎		Healthcare worker	Switzerland	scabies;	early detection and diagnosis;treatment protocols;	nurses;community health workers;	strongly agree	lack of time for training;	Kisuaheli	mobile Apps for field use;videos or other visual aids;
136	2025-01-31 15:47:48	2025-01-31 15:56:59	anonymous		English (United Kingdom)‎		Healthcare worker	Tanzania	scabies;	treatment protocols;prevention and control measures;patient education;	patients;community health workers;pharmacists;doctors;nurses;	strongly agree	lack of time for training;lack of internet access;limited availability of updated resources;materials not in the local language;	English	interactive online courses;printed manuals or guidelines;mobile Apps for field use;videos or other visual aids;audio training messages;podcasts;webinars or live training sessions;	no thank you
137	2025-01-31 16:02:41	2025-01-31 16:05:50	anonymous		English (United Kingdom)‎		Researcher	Germany	cutaneous leishmaniasis;	prevention and control measures;early detection and diagnosis;	community health workers;nurses;	strongly agree	lack of internet access;limited availability of updated resources;	local language/ Tigrigna in Tigray	mobile Apps for field use;videos or other visual aids;
138	2025-02-01 02:01:40	2025-02-01 02:10:45	anonymous		English (United Kingdom)‎		Trainer/educator	Nigeria	leprosy;buruli ulcer;lymphatic filariasis;	early detection and diagnosis;complications;patient education;	patients;community health workers;pharmacists;doctors;nurses;	strongly agree	lack of internet access;lack of time for training;	English	interactive online courses;printed manuals or guidelines;webinars or live training sessions;mobile Apps for field use;videos or other visual aids;audio training messages;podcasts;	No
139	2025-02-01 02:39:02	2025-02-01 02:47:01	anonymous		English (United Kingdom)‎		Healthcare worker	Ghana	leprosy;cutaneous leishmaniasis;chromoblastomycosis;buruli ulcer;onchocerciasis (river blindness);scabies;post-kala-azar dermal leishmaniasis;tungiasis;yaws;sporotrichosis;	aftercare and follow-up;prevention and control measures;early detection and diagnosis;	nurses;doctors;community health workers;patients;	strongly agree	lack of internet access;materials not in the local language;	Dagbani	printed manuals or guidelines;mobile Apps for field use;videos or other visual aids;
140	2025-02-01 02:46:10	2025-02-01 02:49:35	anonymous		English (United Kingdom)‎		Healthcare worker	Ghana	scabies;	early detection and diagnosis;treatment protocols;aftercare and follow-up;	community health workers;patients;doctors;nurses;	strongly agree	limited availability of updated resources;materials not in the local language;	English	printed manuals or guidelines;mobile Apps for field use;audio training messages;videos or other visual aids;
141	2025-02-01 02:46:29	2025-02-01 02:54:08	anonymous		English (United Kingdom)‎		Healthcare worker	Ghana	leprosy;scabies;	early detection and diagnosis;treatment protocols;	community health workers;	strongly agree	limited availability of updated resources;	English	webinars or live training sessions;	Focus should be on early case detection with insensitive
142	2025-02-01 02:48:52	2025-02-01 02:59:18	anonymous		English (United Kingdom)‎		Healthcare worker	Ghana	leprosy;yaws;	early detection and diagnosis;treatment protocols;prevention and control measures;	community health workers;patients;doctors;pharmacists;	strongly agree	limited availability of updated resources;materials not in the local language;	English	videos or other visual aids;printed manuals or guidelines;
143	2025-02-01 02:53:50	2025-02-01 03:02:16	anonymous		English (United Kingdom)‎		Healthcare worker	Ghana	buruli ulcer;leprosy;onchocerciasis (river blindness);lymphatic filariasis;yaws;	prevention and control measures;treatment protocols;early detection and diagnosis;	community health workers;nurses;patients;doctors;pharmacists;	strongly agree	materials not in the local language;limited availability of updated resources;	English	interactive online courses;printed manuals or guidelines;webinars or live training sessions;mobile Apps for field use;videos or other visual aids;	More commitments from government
144	2025-02-01 03:14:45	2025-02-01 03:30:30	anonymous		English (United Kingdom)‎		Healthcare worker	Ghana	leprosy;lymphatic filariasis;onchocerciasis (river blindness);buruli ulcer;scabies;yaws;	prevention and control measures;early detection and diagnosis;patient education;	Disease control Officers ;community health workers;doctors;nurses;pharmacists;patients;	strongly agree	materials not in the local language;limited availability of updated resources;lack of internet access;	English	interactive online courses;printed manuals or guidelines;webinars or live training sessions;mobile Apps for field use;videos or other visual aids;	Skin NTD materials should be made available to community health care workers and train them on how to used them and educate their audience
145	2025-02-01 03:18:59	2025-02-01 03:32:35	anonymous		English (United Kingdom)‎		Healthcare worker	Ghana	scabies;	early detection and diagnosis;treatment protocols;prevention and control measures;	nurses;doctors;community health workers;patients;	strongly agree	limited availability of updated resources;	English	printed manuals or guidelines;mobile Apps for field use;
146	2025-02-01 04:01:33	2025-02-01 04:06:54	anonymous		English (United Kingdom)‎		Programme manager	Nigeria	lymphatic filariasis;onchocerciasis (river blindness);	treatment protocols;aftercare and follow-up;prevention and control measures;	patients;community health workers;	strongly agree	materials not in the local language;	English	mobile Apps for field use;videos or other visual aids;printed manuals or guidelines;	Nil
147	2025-02-01 04:14:15	2025-02-01 04:18:24	anonymous		English (United Kingdom)‎		Healthcare worker	Ghana	lymphatic filariasis;	early detection and diagnosis;	community health workers;pharmacists;	strongly agree	materials not in the local language;limited availability of updated resources;	English	printed manuals or guidelines;
148	2025-02-01 06:08:55	2025-02-01 06:22:21	anonymous		English (United Kingdom)‎		Healthcare worker	Ghana	lymphatic filariasis;yaws;onchocerciasis (river blindness);leprosy;buruli ulcer;scabies;	early detection and diagnosis;treatment protocols;prevention and control measures;	nurses;doctors;community health workers;patients;	strongly agree	limited availability of updated resources;materials not in the local language;lack of internet access;	English	printed manuals or guidelines;webinars or live training sessions;mobile Apps for field use;videos or other visual aids;interactive online courses;	1. Frequent monitoring to the primary health services 2. In-service training for update on the NTDs 3. Availability of treatment should be ensure and free 4. Other Non-communicable diseases like, Hypertension, Stroke, Diabetes, Renal failure should be included in the NTDs
149	2025-02-01 07:58:47	2025-02-01 08:06:24	anonymous		English (United Kingdom)‎		Healthcare worker	Ghana	cutaneous leishmaniasis;leprosy;noma;onchocerciasis (river blindness);scabies;yaws;	early detection and diagnosis;treatment protocols;prevention and control measures;	community health workers;patients;nurses;	strongly agree	limited availability of updated resources;lack of time for training;	English	webinars or live training sessions;mobile Apps for field use;videos or other visual aids;	Training materials are not enough or not available in some areas(district or facility level).
150	2025-02-01 09:53:00	2025-02-01 10:05:01	anonymous		English (United Kingdom)‎		Healthcare worker	Ghana	leprosy;lymphatic filariasis;scabies;yaws;	aftercare and follow-up;treatment protocols;patient education;	nurses;community health workers;doctors;	neutral	limited availability of updated resources;lack of time for training;	Dagbanli	Workshops;	Means of transportation should be added
151	2025-02-01 14:40:04	2025-02-01 14:42:11	anonymous		English (United Kingdom)‎		Healthcare worker	Jamaica	leprosy;mycetoma;scabies;	early detection and diagnosis;treatment protocols;aftercare and follow-up;	doctors;nurses;community health workers;	strongly agree	limited availability of updated resources;	English	interactive online courses;webinars or live training sessions;mobile Apps for field use;
152	2025-02-01 16:18:46	2025-02-01 16:24:49	anonymous		English (United Kingdom)‎		Healthcare worker	Ghana	scabies;yaws;	early detection and diagnosis;	nurses;	strongly agree	materials not in the local language;	English	printed manuals or guidelines;
153	2025-02-01 18:33:29	2025-02-01 18:46:19	anonymous		English (United Kingdom)‎		Trainer/educator	Ethiopia	cutaneous leishmaniasis;leprosy;podoconiosis;post-kala-azar dermal leishmaniasis;	early detection and diagnosis;treatment protocols;prevention and control measures;	nurses;doctors;community health workers;patients;	strongly agree	materials not in the local language;limited availability of updated resources;Diagnosis kits , reagents, RDTs and Drugs;	English	printed manuals or guidelines;mobile Apps for field use;videos or other visual aids;Practical demonstrations;	urgent solutions with due emphasis is needed to thwart the current challenge of Cutaneous Lesismaniasis in Ethiopia. Thank you !
154	2025-02-02 00:43:21	2025-02-02 00:49:24	anonymous		English (United Kingdom)‎		Lab scientist	Nigeria	buruli ulcer;lymphatic filariasis;scabies;yaws;onchocerciasis (river blindness);leprosy;	early detection and diagnosis;complications;prevention and control measures;	community health workers;patients;nurses;doctors;Community extension workers;	agree	materials not in the local language;	English	printed manuals or guidelines;webinars or live training sessions;videos or other visual aids;audio training messages;mobile Apps for field use;
155	2025-02-02 23:32:43	2025-02-02 23:39:35	anonymous		English (United Kingdom)‎		Trainer/educator	Nepal	leprosy;lymphatic filariasis;cutaneous leishmaniasis;post-kala-azar dermal leishmaniasis;	early detection and diagnosis;complications;treatment protocols;	community health workers;Volunteers from the community ;doctors;	strongly agree	materials not in the local language;limited availability of updated resources;lack of time for training; resources ;	English	interactive online courses;printed manuals or guidelines;mobile Apps for field use;videos or other visual aids;webinars or live training sessions;podcasts;
156	2025-02-03 00:19:00	2025-02-03 00:28:47	anonymous		English (United Kingdom)‎		Trainer/educator	Nigeria	scabies;buruli ulcer;onchocerciasis (river blindness);	early detection and diagnosis;prevention and control measures;treatment protocols;	patients;nurses;community health workers;Old people with blindness cases;	strongly agree	limited availability of updated resources;	English	interactive online courses;webinars or live training sessions;videos or other visual aids;	It should be easy to understand by trainers.
157	2025-02-03 02:17:13	2025-02-03 02:25:17	anonymous		English (United Kingdom)‎		Student	Tanzania	lymphatic filariasis;	early detection and diagnosis;	community health workers;	agree	lack of time for training;	English	interactive online courses;
158	2025-02-03 04:18:59	2025-02-03 04:21:50	anonymous		Français (France)		Healthcare worker	Togo	buruli ulcer;leprosy;lymphatic filariasis;noma;scabies;yaws;	early detection and diagnosis;treatment protocols;prevention and control measures;	nurses;doctors;pharmacists;community health workers;patients;	strongly agree	lack of internet access;materials not in the local language;limited availability of updated resources;lack of time for training;	French	printed manuals or guidelines;interactive online courses;webinars or live training sessions;videos or other visual aids;audio training messages;podcasts;mobile Apps for field use;
159	2025-02-03 04:16:42	2025-02-03 04:22:17	anonymous		Français (France)		Programme manager	Burundi	leprosy;buruli ulcer;cutaneous leishmaniasis;lymphatic filariasis;onchocerciasis (river blindness);	early detection and diagnosis;treatment protocols;aftercare and follow-up;	doctors;nurses;community health workers;	strongly agree	materials not in the local language;limited availability of updated resources;	French	interactive online courses;webinars or live training sessions;videos or other visual aids;mobile Apps for field use;podcasts;audio training messages;printed manuals or guidelines;	Néant
160	2025-02-03 05:09:34	2025-02-03 05:16:24	anonymous		English (United Kingdom)‎		Programme manager	Nigeria	buruli ulcer;lymphatic filariasis;onchocerciasis (river blindness);scabies;yaws;	patient education;treatment protocols;early detection and diagnosis;	nurses;pharmacists;community health workers;patients;doctors;	agree	limited availability of updated resources;lack of time for training;	Yoruba	printed manuals or guidelines;webinars or live training sessions;videos or other visual aids;mobile Apps for field use;	The training of health workers on skin NTDs is long overdue.
161	2025-02-03 05:19:14	2025-02-03 05:27:57	anonymous		English (United Kingdom)‎		Data Manager NTDs	Nigeria	buruli ulcer;yaws;lymphatic filariasis;onchocerciasis (river blindness);	early detection and diagnosis;treatment protocols;patient education;	community health workers;patients;	strongly agree	materials not in the local language;lack of time for training;	English	webinars or live training sessions;	The training materials has to be printed in the language that each region will understand is going to be so easy to pass the message for people to understand and also is easy for people to know Skin NTDs and to prevent from contacting or spreading it.
162	2025-02-03 05:32:06	2025-02-03 05:39:26	anonymous		English (United Kingdom)‎		Healthcare worker	Nigeria	scabies;	early detection and diagnosis;treatment protocols;prevention and control measures;	community health workers;	strongly agree	limited availability of updated resources;	English	printed manuals or guidelines;	Training is needed in scabies
163	2025-02-03 06:00:29	2025-02-03 06:01:32	anonymous		English (United Kingdom)‎		Programme manager	Nigeria	leprosy;buruli ulcer;lymphatic filariasis;	early detection and diagnosis;prevention and control measures;aftercare and follow-up;	community health workers;Program Managers;	strongly agree	lack of time for training;limited availability of updated resources;	English	interactive online courses;webinars or live training sessions;videos or other visual aids;	No
164	2025-02-04 10:37:37	2025-02-04 10:41:46	anonymous		English (United Kingdom)‎		Student	Indonesia	leprosy;lymphatic filariasis;scabies;tungiasis;yaws;	early detection and diagnosis;treatment protocols;prevention and control measures;	community health workers;patients;doctors;	strongly agree	limited availability of updated resources;lack of time for training;lack of motivation of participant to study;	Indonesian	mobile Apps for field use;interactive online courses;need attractant for them to study, money maybe?;	Honestly, Indonesian people doesn't have enough literacy, and they are too lazy to study something new.
165	2025-02-04 18:36:22	2025-02-04 18:40:30	anonymous		English (United Kingdom)‎		Healthcare worker	Nigeria	buruli ulcer;cutaneous leishmaniasis;leprosy;lymphatic filariasis;mycetoma;noma;scabies;onchocerciasis (river blindness);	early detection and diagnosis;treatment protocols;aftercare and follow-up;	community health workers;doctors;nurses;patients;pharmacists;	strongly agree	lack of time for training;	English	interactive online courses;webinars or live training sessions;printed manuals or guidelines;mobile Apps for field use;videos or other visual aids;	Creating awareness of their availability is quite important. This can be done by liaising with health worker association and union leaders as they often have virtual platforms where such information can be widely and effectively disseminated.
166	2025-02-05 07:51:19	2025-02-05 07:56:11	anonymous		English (United Kingdom)‎		Programme manager	Pakistan	cutaneous leishmaniasis;leprosy;	early detection and diagnosis;aftercare and follow-up;prevention and control measures;	doctors;community health workers;nurses;patients;	strongly agree	limited availability of updated resources;Funding;	English	printed manuals or guidelines;mobile Apps for field use;videos or other visual aids;webinars or live training sessions;
167	2025-02-05 19:02:13	2025-02-05 19:06:15	anonymous		English (United Kingdom)‎		Researcher	Burkina Faso	lymphatic filariasis;noma;cutaneous leishmaniasis;scabies;	early detection and diagnosis;prevention and control measures;patient education;	nurses;community health workers;patients;	strongly agree	limited availability of updated resources;materials not in the local language;	French	webinars or live training sessions;videos or other visual aids;interactive online courses;	Diagnostic and prevention are the keys.
168	2025-02-06 08:22:27	2025-02-06 08:28:18	anonymous		English (United Kingdom)‎		Programme manager	Nigeria	buruli ulcer;leprosy;lymphatic filariasis;scabies;onchocerciasis (river blindness);	early detection and diagnosis;treatment protocols;aftercare and follow-up;	pharmacists;community health workers;doctors;nurses;patients;	strongly agree	limited availability of updated resources;lack of time for training;	English	interactive online courses;webinars or live training sessions;videos or other visual aids;audio training messages;printed manuals or guidelines;mobile Apps for field use;	In addition to creating the resource materials, just as much efforts should be put into disseminating an distributing them to reach frontline health workers who arguably need these tools the most. Thank you.
169	2025-02-06 10:32:55	2025-02-06 10:38:25	anonymous		English (United Kingdom)‎		Healthcare worker	Nigeria	onchocerciasis (river blindness);lymphatic filariasis;cutaneous leishmaniasis;yaws;	early detection and diagnosis;patient education;prevention and control measures;	nurses;doctors;pharmacists;community health workers;patients;	agree	lack of internet access;materials not in the local language;	English	printed manuals or guidelines;mobile Apps for field use;audio training messages;
170	2025-02-07 04:45:58	2025-02-07 04:47:27	anonymous		English (United Kingdom)‎		Trainer/educator	Germany	lymphatic filariasis;onchocerciasis (river blindness);	early detection and diagnosis;	community health workers;	strongly agree	limited availability of updated resources;	English	printed manuals or guidelines;mobile Apps for field use;	None
171	2025-02-07 11:09:51	2025-02-07 11:13:40	anonymous		English (United Kingdom)‎		Student	Ghana	leprosy;lymphatic filariasis;	early detection and diagnosis;complications;	community health workers;nurses;patients;	strongly agree	limited availability of updated resources;	English	printed manuals or guidelines;mobile Apps for field use;	Mental health training for health care workers so that they can handle stigma issues
172	2025-02-07 11:11:04	2025-02-07 11:30:41	anonymous		English (United Kingdom)‎		Trainer/educator	Ethiopia	leprosy;lymphatic filariasis;podoconiosis;scabies;tungiasis;onchocerciasis (river blindness);	prevention and control measures;patient education;	nurses;community health workers;patients;Health Science Students;	agree	materials not in the local language;limited availability of updated resources;	Amharic, Aphan oromo	interactive online courses;printed manuals or guidelines;webinars or live training sessions;videos or other visual aids;mobile Apps for field use;	I am Tropical and Infectious Diseases expert, teacher, researcher and community server. So, if there is a possibility of preparing a training material in Amharic I am very happy to participate. In addition, if given training for the health worker, for health science college students willing to give training. Thank you for sending this survey questions to me.
173	2025-02-08 04:35:26	2025-02-08 04:39:54	anonymous		English (United Kingdom)‎		Healthcare worker	Sri Lanka	chromoblastomycosis;cutaneous leishmaniasis;leprosy;mycetoma;scabies;	early detection and diagnosis;aftercare and follow-up;prevention and control measures;	doctors;patients;	agree	lack of time for training;	English	printed manuals or guidelines;videos or other visual aids;
174	2025-02-08 06:57:39	2025-02-08 07:03:55	anonymous		English (United Kingdom)‎		Programme manager	India	leprosy;lymphatic filariasis;	early detection and diagnosis;prevention and control measures;aftercare and follow-up;	doctors;community health workers;patients;	strongly agree	limited availability of updated resources;	English	interactive online courses;webinars or live training sessions;mobile Apps for field use;videos or other visual aids;	Training material should be country specific and based on epidemiology
175	2025-02-09 01:52:18	2025-02-09 02:01:46	anonymous		Français (France)		Healthcare worker	Côte d’Ivoire	buruli ulcer;leprosy;lymphatic filariasis;mycetoma;	early detection and diagnosis;prevention and control measures;patient education;	doctors;nurses;community health workers;patients;	strongly agree	materials not in the local language;limited availability of updated resources;	French	printed manuals or guidelines;audio training messages;webinars or live training sessions;	Je remercie toute l'équipe pour le travail et souhaiter que cette initiative permettra d'améliorer la santé de nos patients.
176	2025-02-09 16:58:17	2025-02-09 17:00:53	anonymous		English (United Kingdom)‎		Programme manager	India	cutaneous leishmaniasis;	early detection and diagnosis;aftercare and follow-up;	doctors;	strongly agree	limited availability of updated resources;lack of time for training;	English	webinars or live training sessions;mobile Apps for field use;printed manuals or guidelines;
177	2025-02-09 22:46:07	2025-02-09 22:48:25	anonymous		English (United Kingdom)‎		Healthcare worker	Sri Lanka	cutaneous leishmaniasis;leprosy;	early detection and diagnosis;aftercare and follow-up;prevention and control measures;	patients;doctors;nurses;	agree	lack of time for training;	English	printed manuals or guidelines;webinars or live training sessions;
178	2025-02-09 23:03:06	2025-02-09 23:06:12	anonymous		English (United Kingdom)‎		Healthcare worker	Sri Lanka	chromoblastomycosis;cutaneous leishmaniasis;leprosy;mycetoma;sporotrichosis;	early detection and diagnosis;treatment protocols;complications;	doctors;community health workers;	strongly agree	limited availability of updated resources;	English	webinars or live training sessions;interactive online courses;mobile Apps for field use;
179	2025-02-09 23:43:34	2025-02-09 23:47:31	anonymous		English (United Kingdom)‎		Healthcare worker	Sri Lanka	cutaneous leishmaniasis;	prevention and control measures;patient education;	community health workers;patients;	strongly agree	lack of time for training;	sinhalese	mobile Apps for field use;videos or other visual aids;	more pictorial mode of materials
180	2025-02-10 12:45:35	2025-02-10 13:01:39	anonymous		English (United Kingdom)‎		Student	Rwanda	scabies;tungiasis;sporotrichosis;mycetoma;leprosy;onchocerciasis (river blindness);chromoblastomycosis;cutaneous leishmaniasis;buruli ulcer;	treatment protocols;early detection and diagnosis;complications;	nurses;doctors;pharmacists;	agree	limited availability of updated resources;materials not in the local language;lack of internet access;	English	webinars or live training sessions;	no
181	2025-02-10 15:02:24	2025-02-10 15:26:41	anonymous		English (United Kingdom)‎		Postdoc	Turkey	cutaneous leishmaniasis;	early detection and diagnosis;aftercare and follow-up;prevention and control measures;	doctors;patients;pharmacists;community health workers;nurses;	strongly agree	limited availability of updated resources;	Persian	videos or other visual aids;mobile Apps for field use;	The expansion of skin tests is significant because the patient experiences less pain, and the test results will be determined earlier. However, in order to prevent a false and misleading positive response, further research needs to be done, and interested researchers should be used. In addition, when I was at Tehran University of Medical Sciences, when I took samples from patients with cutaneous …
182	2025-02-12 03:38:14	2025-02-12 03:46:13	anonymous		English (United Kingdom)‎		both health care worker and trainer	Ethiopia	cutaneous leishmaniasis;mycetoma;noma;tungiasis;	treatment protocols;complications;patient education;	nurses;doctors;community health workers;patients;	strongly agree	lack of internet access;lack of time for training;materials not in the local language;	English	videos or other visual aids;mobile Apps for field use;interactive online courses;webinars or live training sessions;printed manuals or guidelines;	Maintaining training is vital and re-training !
183	2025-02-12 05:00:22	2025-02-12 05:17:32	anonymous		Français (France)		Healthcare worker	Côte d’Ivoire	buruli ulcer;yaws;leprosy;mycetoma;scabies;onchocerciasis (river blindness);	prevention and control measures;early detection and diagnosis;treatment protocols;	nurses;community health workers;patients;doctors;	strongly agree	limited availability of updated resources;lack of time for training;lack of internet access;	French	interactive online courses;webinars or live training sessions;printed manuals or guidelines;videos or other visual aids;	non
184	2025-02-12 05:28:12	2025-02-12 05:43:57	anonymous		Français (France)		Healthcare worker	Côte d’Ivoire	buruli ulcer;leprosy;lymphatic filariasis;mycetoma;scabies;	early detection and diagnosis;aftercare and follow-up;prevention and control measures;	nurses;doctors;community health workers;patients;	strongly agree	limited availability of updated resources;	French	interactive online courses;printed manuals or guidelines;mobile Apps for field use;videos or other visual aids;audio training messages;	Aucun
185	2025-02-12 09:24:34	2025-02-12 09:30:48	anonymous		Français (France)		Healthcare worker	Côte d’Ivoire	buruli ulcer;cutaneous leishmaniasis;leprosy;lymphatic filariasis;mycetoma;onchocerciasis (river blindness);post-kala-azar dermal leishmaniasis;scabies;yaws;	early detection and diagnosis;treatment protocols;prevention and control measures;	nurses;community health workers;patients;	strongly agree	limited availability of updated resources;materials not in the local language;	French	printed manuals or guidelines;mobile Apps for field use;videos or other visual aids;podcasts;audio training messages;	Non
186	2025-02-13 03:01:02	2025-02-13 03:04:53	anonymous		English (United Kingdom)‎		Healthcare worker	United Kingdom	buruli ulcer;chromoblastomycosis;scabies;cutaneous leishmaniasis;leprosy;lymphatic filariasis;mycetoma;noma;onchocerciasis (river blindness);podoconiosis;post-kala-azar dermal leishmaniasis;yaws;tungiasis;sporotrichosis;	early detection and diagnosis;patient education;treatment protocols;	community health workers;patients;community leaders;	strongly agree	materials not in the local language;lack of internet access;lack of time for training;	English	mobile Apps for field use;interactive online courses;videos or other visual aids;printed manuals or guidelines;webinars or live training sessions;
187	2025-02-13 03:02:54	2025-02-13 03:07:23	anonymous		English (United Kingdom)‎		M&E Specialist	Nigeria	yaws;	early detection and diagnosis;treatment protocols;complications;	community health workers;	strongly agree	materials not in the local language;limited availability of updated resources;	English	printed manuals or guidelines;mobile Apps for field use;videos or other visual aids;	none
188	2025-02-13 03:09:42	2025-02-13 03:12:42	anonymous		English (United Kingdom)‎		Trainer/educator	Pakistan	post-kala-azar dermal leishmaniasis;cutaneous leishmaniasis;	prevention and control measures;	patients;general public in affected areas;	strongly agree	limited availability of updated resources;	English	interactive online courses;
189	2025-02-13 03:11:05	2025-02-13 03:14:04	anonymous		English (United Kingdom)‎		Trainer/educator	Nigeria	leprosy;onchocerciasis (river blindness);	early detection and diagnosis;complications;	community health workers;patients;	strongly agree	lack of internet access;	English	webinars or live training sessions;	No
190	2025-02-13 03:16:43	2025-02-13 03:18:22	anonymous		English (United Kingdom)‎		Trainer/educator	Pakistan	buruli ulcer;	early detection and diagnosis;	community health workers;	agree	materials not in the local language;	English	printed manuals or guidelines;	Thanks
191	2025-02-13 03:02:03	2025-02-13 03:19:31	anonymous		English (United Kingdom)‎		Trainer/educator	Tanzania	leprosy;lymphatic filariasis;mycetoma;onchocerciasis (river blindness);podoconiosis;scabies;sporotrichosis;tungiasis;	early detection and diagnosis;aftercare and follow-up;prevention and control measures;	community health workers;doctors;nurses;patients;pharmacists;decision markers and planners;	strongly agree	limited availability of updated resources;country experiences need be periodically updated;	What about Swahili with over 300mil speakers in most endemic areas	interactive online courses;webinars or live training sessions;mobile Apps for field use;videos or other visual aids;audio training messages;podcasts;user friendly apps for most of common technologies;	Multi-disease screening approaches Vs Differential groupings - be much synchronized >>>>user friendly NTD Apps and Job/Audio visual aids. So that those not able to access Apps can equally do.
192	2025-02-13 03:15:17	2025-02-13 03:19:50	anonymous		English (United Kingdom)‎		Healthcare worker	Tanzania	scabies;lymphatic filariasis;cutaneous leishmaniasis;	treatment protocols;early detection and diagnosis;prevention and control measures;	nurses;doctors;pharmacists;	strongly agree	lack of time for training;lack of internet access;materials not in the local language;	English	mobile Apps for field use;audio training messages;interactive online courses;printed manuals or guidelines;	Provide more materials related to NTD
193	2025-02-13 03:16:25	2025-02-13 03:20:38	anonymous		English (United Kingdom)‎		Trainer/educator	Kenya	cutaneous leishmaniasis;leprosy;lymphatic filariasis;podoconiosis;tungiasis;post-kala-azar dermal leishmaniasis;	early detection and diagnosis;prevention and control measures;patient education;	nurses;doctors;pharmacists;community health workers;patients;	strongly agree	limited availability of updated resources;	English	webinars or live training sessions;printed manuals or guidelines;	Forming associations of health personnel and researchers to help in implementing trainings and practices
194	2025-02-13 03:14:35	2025-02-13 03:21:40	anonymous		English (United Kingdom)‎		Trainer/educator	Ethiopia	cutaneous leishmaniasis;podoconiosis;	early detection and diagnosis;treatment protocols;prevention and control measures;	nurses;doctors;community health workers;patients;	agree	materials not in the local language;limited availability of updated resources;	English	interactive online courses;webinars or live training sessions;printed manuals or guidelines;	Laboratory Diagnostic confirmation methods for skin NTD should be available and accessible !
195	2025-02-13 03:24:01	2025-02-13 03:29:33	anonymous		English (United Kingdom)‎		Healthcare worker	Ghana	buruli ulcer;leprosy;scabies;yaws;	early detection and diagnosis;patient education;prevention and control measures;	patients;community health workers;doctors;nurses;	strongly agree	limited availability of updated resources;materials not in the local language;	English	interactive online courses;webinars or live training sessions;mobile Apps for field use;printed manuals or guidelines;	Roping in church leaders will encourage early reporting of Skin NTDs since there are lot of people who believe in their directions.
196	2025-02-13 03:24:16	2025-02-13 03:32:10	anonymous		English (United Kingdom)‎		Healthcare worker	Burundi	buruli ulcer;chromoblastomycosis;cutaneous leishmaniasis;mycetoma;noma;podoconiosis;scabies;sporotrichosis;yaws;	early detection and diagnosis;treatment protocols;complications;	nurses;	strongly agree	lack of time for training;limited availability of updated resources;Finanancial support depends on partnees who are not interested in such acticities;	French	printed manuals or guidelines;mobile Apps for field use;videos or other visual aids;podcasts;
197	2025-02-13 03:37:03	2025-02-13 03:40:40	anonymous		English (United Kingdom)‎		Trainer/educator	Nigeria	buruli ulcer;cutaneous leishmaniasis;leprosy;	early detection and diagnosis;treatment protocols;prevention and control measures;	community health workers;doctors;nurses;	strongly agree	materials not in the local language;limited availability of updated resources;	English	videos or other visual aids;interactive online courses;printed manuals or guidelines;webinars or live training sessions;	No.
198	2025-02-13 03:04:43	2025-02-13 03:47:42	anonymous		English (United Kingdom)‎		Healthcare worker	Nepal	cutaneous leishmaniasis;chromoblastomycosis;mycetoma;post-kala-azar dermal leishmaniasis;scabies;sporotrichosis;	early detection and diagnosis;patient education;treatment protocols;	community health workers;doctors;	strongly agree	lack of time for training;Training materials focused on the local needs;	Nepali	printed manuals or guidelines;interactive online courses;webinars or live training sessions;	A global training material to be devised which can be changed according to the country's needs. Online training materials may not be feasible for all levels of health care workers. A pamphlet might be useful for dissemination.
199	2025-02-13 03:21:36	2025-02-13 03:51:00	anonymous		Français (France)		Programme manager	Togo	buruli ulcer;leprosy;cutaneous leishmaniasis;noma;scabies;yaws;mycetoma;	early detection and diagnosis;treatment protocols;complications;	community health workers;nurses;patients;doctors;	strongly agree	materials not in the local language;limited availability of updated resources;Insuffisance de ressources financière pour organiser les formations;	French	printed manuals or guidelines;videos or other visual aids;interactive online courses;
200	2025-02-13 03:51:36	2025-02-13 03:54:26	anonymous		English (United Kingdom)‎		Student	Tanzania	lymphatic filariasis;onchocerciasis (river blindness);post-kala-azar dermal leishmaniasis;buruli ulcer;	early detection and diagnosis;complications;prevention and control measures;	community health workers;patients;	strongly agree	materials not in the local language;limited availability of updated resources;lack of time for training;	English	interactive online courses;videos or other visual aids;webinars or live training sessions;podcasts;
201	2025-02-13 03:53:41	2025-02-13 04:03:55	anonymous		English (United Kingdom)‎		Healthcare worker	Nigeria	buruli ulcer;leprosy;lymphatic filariasis;onchocerciasis (river blindness);mycetoma;scabies;yaws;post-kala-azar dermal leishmaniasis;	early detection and diagnosis;treatment protocols;prevention and control measures;	nurses;doctors;pharmacists;Medical laboratory personnel for diagnosis and reporting ;patients;community health workers;	agree	limited availability of updated resources;Not aware of the resource materials available and understanding of what to do or look out for in NTD diagnosis ;	English	interactive online courses;printed manuals or guidelines;webinars or live training sessions;videos or other visual aids;	In this part of my practice, there is little or no much awareness among health care workers of knowledge about NTD, therefore several cases may be missing on diagnosed for lack of what to do. There is strong need for capacity building on laboratory diagnosis and availability of testing materials
202	2025-02-13 04:03:19	2025-02-13 04:11:10	anonymous		English (United Kingdom)‎		Healthcare worker	Ethiopia	cutaneous leishmaniasis;leprosy;lymphatic filariasis;mycetoma;noma;onchocerciasis (river blindness);podoconiosis;scabies;	early detection and diagnosis;treatment protocols;complications;	nurses;community health workers;doctors;	strongly agree	lack of internet access;materials not in the local language;limited availability of updated resources;	English	printed manuals or guidelines;mobile Apps for field use;videos or other visual aids;audio training messages;	I have high quality images to share
203	2025-02-13 03:47:19	2025-02-13 04:13:13	anonymous		English (United Kingdom)‎		Healthcare worker	Sierra Leone	buruli ulcer;mycetoma;podoconiosis;onchocerciasis (river blindness);scabies;leprosy;cutaneous leishmaniasis;chromoblastomycosis;lymphatic filariasis;	early detection and diagnosis;treatment protocols;aftercare and follow-up;	nurses;doctors;community health workers;patients;	strongly disagree	materials not in the local language;lack of internet access;	English	interactive online courses;printed manuals or guidelines;webinars or live training sessions;videos or other visual aids;audio training messages;podcasts;	None for now
204	2025-02-13 04:15:07	2025-02-13 04:20:54	anonymous		Français (France)		Universitaire retraité	France	scabies;	early detection and diagnosis;treatment protocols;prevention and control measures;	nurses;community health workers;doctors;	strongly agree	pas sur le terrain;	Selon pays cible	interactive online courses;webinars or live training sessions;videos or other visual aids;notre cours dermatite atopique est sur OpenWHO avec un diagnostic différentiel de la gale et d'autres dermatoses importantes sur peau noire;	Des cours de dermatologie de base pour reconnaitre ces maladies parmi d'autres plus courantes
205	2025-02-13 04:29:46	2025-02-13 04:36:58	anonymous		English (United Kingdom)‎		Student	Ghana	buruli ulcer;leprosy;yaws;	prevention and control measures;patient education;	patients;community health workers;pharmacists;doctors;nurses;	strongly agree	materials not in the local language;	English	printed manuals or guidelines;videos or other visual aids;webinars or live training sessions;interactive online courses;
206	2025-02-13 04:59:08	2025-02-13 05:02:40	anonymous		English (United Kingdom)‎		Trainer/educator	India	leprosy;	aftercare and follow-up;early detection and diagnosis;patient education;	community health workers;patients;	strongly agree	materials not in the local language;	English	printed manuals or guidelines;videos or other visual aids;	They should be topic wise - not information heavy - more infographs. Problem based learning should be encouraged.
207	2025-02-13 05:00:59	2025-02-13 05:04:20	anonymous		English (United Kingdom)‎		Healthcare worker	Rwanda	leprosy;podoconiosis;scabies;chromoblastomycosis;tungiasis;lymphatic filariasis;	early detection and diagnosis;treatment protocols;aftercare and follow-up;	doctors;nurses;community health workers;patients;	strongly agree	materials not in the local language;limited availability of updated resources;lack of time for training;	Kinyarwanda	interactive online courses;printed manuals or guidelines;webinars or live training sessions;videos or other visual aids;
208	2025-02-13 05:02:50	2025-02-13 05:07:02	anonymous		English (United Kingdom)‎		Trainer/educator	United Kingdom	leprosy;cutaneous leishmaniasis;scabies;	early detection and diagnosis;	community health workers;nurses;	agree	materials not in the local language;limited availability of updated resources;	English	interactive online courses;printed manuals or guidelines;webinars or live training sessions;
209	2025-02-13 05:29:06	2025-02-13 05:33:02	anonymous		English (United Kingdom)‎		Trainer/educator	Nigeria	buruli ulcer;scabies;leprosy;	early detection and diagnosis;treatment protocols;prevention and control measures;	community health workers;nurses;	strongly agree	limited availability of updated resources;lack of internet access;	English	printed manuals or guidelines;interactive online courses;webinars or live training sessions;mobile Apps for field use;
210	2025-02-13 05:31:22	2025-02-13 05:34:55	anonymous		Français (France)		Directeur de recherche, professeur Ecole de santé publique	France	buruli ulcer;cutaneous leishmaniasis;leprosy;	prevention and control measures;patient education;early detection and diagnosis;	nurses;doctors;community health workers;pharmacists;Chercheurs, enseignants-chercheurs travaillant sur ces sujets;	strongly agree	limited availability of updated resources;Hegemonisme de certaines disciplines, manque de remise en cause des savoirs;	French	interactive online courses;webinars or live training sessions;videos or other visual aids;
211	2025-02-13 05:35:18	2025-02-13 05:37:04	anonymous		English (United Kingdom)‎		Healthcare worker	Brazil	chromoblastomycosis;cutaneous leishmaniasis;leprosy;scabies;sporotrichosis;tungiasis;	early detection and diagnosis;prevention and control measures;patient education;	doctors;community health workers;patients;nurses;	strongly agree	materials not in the local language;limited availability of updated resources;	Portuguese	interactive online courses;printed manuals or guidelines;webinars or live training sessions;mobile Apps for field use;podcasts;videos or other visual aids;audio training messages;
212	2025-02-13 05:36:23	2025-02-13 05:39:10	anonymous		English (United Kingdom)‎		Researcher	Ghana	cutaneous leishmaniasis;leprosy;buruli ulcer;yaws;	early detection and diagnosis;treatment protocols;prevention and control measures;	nurses;community health workers;patients;	strongly agree	limited availability of updated resources;	English	interactive online courses;webinars or live training sessions;videos or other visual aids;	None
213	2025-02-13 05:33:53	2025-02-13 05:48:28	anonymous		English (United Kingdom)‎		Research Assistant	Ghana	lymphatic filariasis;onchocerciasis (river blindness);scabies;yaws;	patient education;early detection and diagnosis;prevention and control measures;	community health workers;patients;	agree	limited availability of updated resources;materials not in the local language;	African languages (twi, dagaati)	videos or other visual aids;mobile Apps for field use;printed manuals or guidelines;audio training messages;
214	2025-02-13 03:27:51	2025-02-13 05:50:02	anonymous		English (United Kingdom)‎		Professor in Community Medicine and Family Medicine	India	scabies;leprosy;post-kala-azar dermal leishmaniasis;cutaneous leishmaniasis;lymphatic filariasis;	prevention and control measures;early detection and diagnosis;	community health workers;doctors;	agree	limited availability of updated resources;lack of internet access;	English	printed manuals or guidelines;mobile Apps for field use;	We need to align our training materials with the local diseases, priorities and programs
215	2025-02-13 05:48:47	2025-02-13 05:55:43	anonymous		English (United Kingdom)‎		Trainer/educator	Nepal	cutaneous leishmaniasis;post-kala-azar dermal leishmaniasis;yaws;	early detection and diagnosis;prevention and control measures;	doctors;community health workers;nurses;	agree	limited availability of updated resources;	English	interactive online courses;webinars or live training sessions;
216	2025-02-13 05:42:38	2025-02-13 06:32:23	anonymous		Français (France)		Healthcare worker	Côte d’Ivoire	buruli ulcer;leprosy;mycetoma;yaws;scabies;	prevention and control measures;early detection and diagnosis;	doctors;nurses;community health workers;	agree	Aucun;	French	webinars or live training sessions;	Les participants aux formations sur les MTN doivent être évaluer chaque trimestre par un questionnaire. Pour connaître la constance de leur niveau et l'améliorer dans la mesure du possible.
217	2025-02-13 04:27:39	2025-02-13 06:39:05	anonymous		Français (France)		Chercheur et Chef de laboratoire	Cameroon	buruli ulcer;leprosy;mycetoma;yaws;scabies;	early detection and diagnosis;prevention and control measures;patient education;	nurses;doctors;community health workers;patients;personnel de laboratoire;	strongly agree	lack of internet access;materials not in the local language;limited availability of updated resources;	Anglais car le Cameroun est bilingue	interactive online courses;printed manuals or guidelines;webinars or live training sessions;videos or other visual aids;audio training messages;podcasts;mobile Apps for field use;
218	2025-02-13 05:28:56	2025-02-13 06:57:12	anonymous		English (United Kingdom)‎		Programme manager	Nigeria	buruli ulcer;leprosy;scabies;	early detection and diagnosis;prevention and control measures;treatment protocols;	nurses;community health workers;doctors;	strongly agree	limited availability of updated resources;	English	printed manuals or guidelines;mobile Apps for field use;videos or other visual aids;audio training messages;podcasts;
219	2025-02-13 08:17:00	2025-02-13 08:19:50	anonymous		English (United Kingdom)‎		Healthcare worker	Ethiopia	chromoblastomycosis;cutaneous leishmaniasis;leprosy;lymphatic filariasis;mycetoma;onchocerciasis (river blindness);podoconiosis;scabies;tungiasis;sporotrichosis;noma;post-kala-azar dermal leishmaniasis;	early detection and diagnosis;aftercare and follow-up;prevention and control measures;	doctors;nurses;pharmacists;community health workers;patients;	strongly agree	lack of internet access;	English	interactive online courses;webinars or live training sessions;videos or other visual aids;	No
220	2025-02-13 08:30:03	2025-02-13 08:32:59	anonymous		English (United Kingdom)‎		Healthcare worker	Singapore	leprosy;scabies;	treatment protocols;complications;aftercare and follow-up;	doctors;nurses;	strongly agree	lack of time for training;	English	interactive online courses;printed manuals or guidelines;mobile Apps for field use;
221	2025-02-13 08:35:08	2025-02-13 08:38:50	anonymous		English (United Kingdom)‎		Healthcare worker	Burkina Faso	cutaneous leishmaniasis;leprosy;lymphatic filariasis;post-kala-azar dermal leishmaniasis;yaws;	early detection and diagnosis;prevention and control measures;patient education;	nurses;doctors;community health workers;pharmacists;patients;Biologists;	strongly agree	limited availability of updated resources;lack of time for training;	French	interactive online courses;webinars or live training sessions;printed manuals or guidelines;mobile Apps for field use;videos or other visual aids;audio training messages;
222	2025-02-13 08:34:29	2025-02-13 08:45:00	anonymous		English (United Kingdom)‎		Trainer/educator	Ghana	chromoblastomycosis;leprosy;lymphatic filariasis;mycetoma;onchocerciasis (river blindness);scabies;yaws;cutaneous leishmaniasis;	early detection and diagnosis;prevention and control measures;patient education;	community health workers;patients;nurses;doctors;Health promotion officers;	agree	materials not in the local language;limited availability of updated resources;lack of time for training;	English	webinars or live training sessions;videos or other visual aids;audio training messages;interactive online courses;	Social Behavior change materials limited. Some of the conditions have no local appropriate materials
223	2025-02-13 08:40:05	2025-02-13 08:45:41	anonymous		English (United Kingdom)‎		Physician	Canada	lymphatic filariasis;	early detection and diagnosis;prevention and control measures;patient education;	nurses;community health workers;patients;	agree	materials not in the local language;limited availability of updated resources;	English	interactive online courses;mobile Apps for field use;videos or other visual aids;
224	2025-02-13 08:40:37	2025-02-13 08:51:58	anonymous		Français (France)		Chercheur	Cameroon	buruli ulcer;lymphatic filariasis;mycetoma;onchocerciasis (river blindness);scabies;yaws;	early detection and diagnosis;treatment protocols;prevention and control measures;	community health workers;patients;nurses;	strongly agree	limited availability of updated resources;materials not in the local language;lack of internet access;	French	printed manuals or guidelines;webinars or live training sessions;podcasts;	RAS
225	2025-02-13 08:57:21	2025-02-13 09:00:20	anonymous		English (United Kingdom)‎		Healthcare worker	Ghana	lymphatic filariasis;leprosy;yaws;	early detection and diagnosis;treatment protocols;prevention and control measures;	community health workers;doctors;pharmacists;patients;nurses;Farmers ;	strongly agree	materials not in the local language;lack of internet access;lack of time for training;	English	interactive online courses;printed manuals or guidelines;videos or other visual aids;audio training messages;mobile Apps for field use;
226	2025-02-13 09:07:22	2025-02-13 09:10:16	anonymous		English (United Kingdom)‎		Trainer/educator	Nigeria	onchocerciasis (river blindness);	early detection and diagnosis;patient education;	community health workers;doctors;patients;	strongly agree	lack of internet access;lack of time for training;	English	printed manuals or guidelines;videos or other visual aids;	No
227	2025-02-13 09:14:49	2025-02-13 09:17:32	anonymous		English (United Kingdom)‎		Healthcare worker	Jamaica	mycetoma;scabies;leprosy;chromoblastomycosis;	early detection and diagnosis;treatment protocols;patient education;	nurses;doctors;	agree	lack of internet access;lack of time for training;	English	printed manuals or guidelines;videos or other visual aids;mobile Apps for field use;
228	2025-02-13 09:16:18	2025-02-13 09:21:02	anonymous		English (United Kingdom)‎		Programme manager	India	leprosy;lymphatic filariasis;	early detection and diagnosis;aftercare and follow-up;prevention and control measures;	doctors;community health workers;patients;	strongly agree	lack of internet access;materials not in the local language;	English	interactive online courses;webinars or live training sessions;mobile Apps for field use;
229	2025-02-13 09:21:35	2025-02-13 09:37:32	anonymous		English (United Kingdom)‎		Research Scientist	Cameroon	buruli ulcer;leprosy;chromoblastomycosis;cutaneous leishmaniasis;lymphatic filariasis;mycetoma;noma;onchocerciasis (river blindness);podoconiosis;post-kala-azar dermal leishmaniasis;scabies;sporotrichosis;yaws;	early detection and diagnosis;prevention and control measures;patient education;	nurses;community health workers;	strongly agree	lack of internet access;	French	printed manuals or guidelines;mobile Apps for field use;videos or other visual aids;
230	2025-02-13 09:30:21	2025-02-13 09:42:05	anonymous		English (United Kingdom)‎		Medical Consultant-NTDS (skin NTDs)	United States	buruli ulcer;chromoblastomycosis;cutaneous leishmaniasis;mycetoma;noma;podoconiosis;scabies;yaws;tungiasis;sporotrichosis;	prevention and control measures;aftercare and follow-up;treatment protocols;	community health workers;nurses;patients;doctors;	strongly agree	limited availability of updated resources;lack of internet access;materials not in the local language;	English	interactive online courses;printed manuals or guidelines;webinars or live training sessions;mobile Apps for field use;videos or other visual aids;	Flexibility for adapting training materials to local / innovative practices
231	2025-02-13 10:20:35	2025-02-13 10:26:45	anonymous		English (United Kingdom)‎		Trainer/educator	Nigeria	buruli ulcer;yaws;	prevention and control measures;patient education;early detection and diagnosis;	community health workers;nurses;doctors;pharmacists;patients;	strongly agree	materials not in the local language;limited availability of updated resources;lack of time for training;	Tiv, Idoma, Igede, Jukun, Etulo	interactive online courses;printed manuals or guidelines;videos or other visual aids;
232	2025-02-13 10:07:26	2025-02-13 10:26:47	anonymous		Français (France)		Trainer/educator	Côte d’Ivoire	buruli ulcer;leprosy;cutaneous leishmaniasis;podoconiosis;post-kala-azar dermal leishmaniasis;yaws;tungiasis;	early detection and diagnosis;complications;aftercare and follow-up;	community health workers;doctors;nurses;technicien de laboratoire;	strongly agree	lack of internet access;limited availability of updated resources;	French	interactive online courses;mobile Apps for field use;webinars or live training sessions;
233	2025-02-13 10:33:50	2025-02-13 10:55:56	anonymous		English (United Kingdom)‎		Healthcare worker	Tanzania	leprosy;scabies;tungiasis;yaws;lymphatic filariasis;buruli ulcer;	early detection and diagnosis;prevention and control measures;aftercare and follow-up;	community health workers;patients;doctors;nurses;	strongly agree	limited availability of updated resources;materials not in the local language;	English	interactive online courses;printed manuals or guidelines;webinars or live training sessions;mobile Apps for field use;videos or other visual aids;audio training messages;podcasts;	No.
234	2025-02-13 11:21:42	2025-02-13 11:30:30	anonymous		English (United Kingdom)‎		Trainer/educator	Vanuatu	leprosy;lymphatic filariasis;scabies;yaws;	early detection and diagnosis;complications;aftercare and follow-up;	nurses;pharmacists;community health workers;patients;doctors;Public health officer, schoolteacher and community leaders;	strongly agree	lack of internet access;materials not in the local language;limited availability of updated resources;lack of time for training;insufficient funding;	national language	printed manuals or guidelines;webinars or live training sessions;mobile Apps for field use;videos or other visual aids;audio training messages;	Training component should also include follow up on the confirm cases, case investigation and focal treatment, distribution of NTD supplies and NTD reporting as a whole training package
235	2025-02-13 11:33:17	2025-02-13 11:35:59	anonymous		English (United Kingdom)‎		Programme manager	Ghana	cutaneous leishmaniasis;lymphatic filariasis;	early detection and diagnosis;treatment protocols;prevention and control measures;	community health workers;nurses;pharmacists;	strongly agree	limited availability of updated resources;lack of internet access;	English	printed manuals or guidelines;videos or other visual aids;	N/A
236	2025-02-13 07:13:56	2025-02-13 11:45:52	anonymous		English (United Kingdom)‎		Healthcare worker	Ethiopia	cutaneous leishmaniasis;leprosy;mycetoma;podoconiosis;post-kala-azar dermal leishmaniasis;scabies;tungiasis;lymphatic filariasis;	early detection and diagnosis;treatment protocols;patient education;	doctors;community health workers;	strongly agree	limited availability of updated resources;	English	interactive online courses;webinars or live training sessions;mobile Apps for field use;printed manuals or guidelines;
237	2025-02-13 11:52:32	2025-02-13 12:03:14	anonymous		Français (France)		Healthcare worker	DR Congo	scabies;tungiasis;onchocerciasis (river blindness);lymphatic filariasis;mycetoma;leprosy;buruli ulcer;	treatment protocols;complications;prevention and control measures;	doctors;nurses;community health workers;patients;pharmacists;	strongly agree	limited availability of updated resources;	French	printed manuals or guidelines;interactive online courses;mobile Apps for field use;videos or other visual aids;audio training messages;	L’accessibilité aux zones atteintes doit-être prise en compte, afin de se rassurer que l’aide atteindra la cible
238	2025-02-13 12:33:14	2025-02-13 12:47:45	anonymous		Français (France)		Humanitaire (Organisation Non Gouvernementale)	Côte d’Ivoire	buruli ulcer;leprosy;mycetoma;scabies;yaws;lymphatic filariasis;cutaneous leishmaniasis;onchocerciasis (river blindness);	early detection and diagnosis;prevention and control measures;patient education;	community health workers;patients;Organisation Non Gouvernementale de lutte contre les MTN-MC;nurses;	strongly agree	materials not in the local language;limited availability of updated resources;lack of time for training;Manque de module de formation à l'endroit des communautaires et des ONG de lutte contre les MTN-MC;	French	printed manuals or guidelines;webinars or live training sessions;mobile Apps for field use;videos or other visual aids;audio training messages;podcasts;interactive online courses;	Notre organisation AIDD (Aide Internationale pour le Développement Durable) fait des sensibilisations de proximité à l'endroit des populations. Pour ce faire, elle sollicite des formations au profit des acteurs terrain afin de faire une bonne restitution aux populations. Aussi, nous souhaitons faire des formations dans les écoles primaires afin d'informer les plus petits sur les MTN-MC. Nous voul…
239	2025-02-13 03:56:51	2025-02-13 13:17:11	anonymous		English (United Kingdom)‎		Trainer/educator	Nigeria	cutaneous leishmaniasis;	early detection and diagnosis;prevention and control measures;patient education;	nurses;	strongly agree	lack of time for training;limited availability of updated resources;materials not in the local language;lack of internet access;	English and the obstainable local language	videos or other visual aids;podcasts;interactive online courses;printed manuals or guidelines;mobile Apps for field use;
240	2025-02-13 17:21:52	2025-02-13 17:23:40	anonymous		English (United Kingdom)‎		Healthcare worker	Spain	noma;mycetoma;podoconiosis;lymphatic filariasis;scabies;	complications;treatment protocols;patient education;	patients;pharmacists;doctors;	agree	limited availability of updated resources;	Spanish	interactive online courses;webinars or live training sessions;podcasts;
241	2025-02-13 17:52:21	2025-02-13 17:57:39	anonymous		English (United Kingdom)‎		Trainer/educator	Ghana	tungiasis;leprosy;buruli ulcer;	early detection and diagnosis;patient education;prevention and control measures;	nurses;doctors;	strongly agree	materials not in the local language;lack of time for training;	English	interactive online courses;printed manuals or guidelines;audio training messages;	No
242	2025-02-13 18:12:14	2025-02-13 18:18:37	anonymous		English (United Kingdom)‎		Healthcare worker	Nigeria	buruli ulcer;cutaneous leishmaniasis;leprosy;lymphatic filariasis;mycetoma;noma;onchocerciasis (river blindness);scabies;post-kala-azar dermal leishmaniasis;tungiasis;yaws;	early detection and diagnosis;treatment protocols;prevention and control measures;	nurses;doctors;pharmacists;community health workers;patients;	strongly agree	lack of time for training;	English	interactive online courses;printed manuals or guidelines;webinars or live training sessions;mobile Apps for field use;videos or other visual aids;	Increasing awareness about their availability and accessibility among health workers by making them more visible of social media and social networks. Engage association leaders to disseminate information about these training materials and make them free and downloadable.
243	2025-02-13 18:45:54	2025-02-13 18:49:32	anonymous		English (United Kingdom)‎		Healthcare worker	Ghana	buruli ulcer;leprosy;lymphatic filariasis;onchocerciasis (river blindness);scabies;yaws;	early detection and diagnosis;treatment protocols;prevention and control measures;	nurses;doctors;community health workers;pharmacists;patients;	strongly agree	materials not in the local language;limited availability of updated resources;lack of internet access;	Twi	printed manuals or guidelines;webinars or live training sessions;mobile Apps for field use;videos or other visual aids;audio training messages;
244	2025-02-13 18:43:16	2025-02-13 18:49:35	anonymous		Français (France)		Healthcare worker	DR Congo	buruli ulcer;chromoblastomycosis;lymphatic filariasis;scabies;noma;onchocerciasis (river blindness);	early detection and diagnosis;treatment protocols;prevention and control measures;	doctors;nurses;community health workers;patients;pharmacists;	strongly agree	limited availability of updated resources;lack of time for training;	French	webinars or live training sessions;mobile Apps for field use;podcasts;	Non
245	2025-02-13 18:51:00	2025-02-13 19:01:38	anonymous		English (United Kingdom)‎		Healthcare worker	Ghana	buruli ulcer;leprosy;lymphatic filariasis;onchocerciasis (river blindness);yaws;cutaneous leishmaniasis;	early detection and diagnosis;treatment protocols;complications;	nurses;community health workers;patients;Laboratory Department ;	strongly agree	lack of internet access;lack of time for training;limited availability of updated resources;materials not in the local language;Sometimes one don't hear about it;	Twi, Deg/Mo	videos or other visual aids;interactive online courses;webinars or live training sessions;mobile Apps for field use;printed manuals or guidelines;audio training messages;	Thank You so much for such ideas but my worried is getting it down to the affected patient is my concern. Truly the cases are there living patient with disabilities.
246	2025-02-13 19:25:53	2025-02-13 19:28:32	anonymous		English (United Kingdom)‎		Healthcare worker	Vanuatu	scabies;leprosy;yaws;	early detection and diagnosis;complications;prevention and control measures;	nurses;community health workers;patients;	strongly agree	limited availability of updated resources;	English	mobile Apps for field use;videos or other visual aids;audio training messages;	No
247	2025-02-13 21:15:31	2025-02-13 21:24:02	anonymous		English (United Kingdom)‎		Healthcare worker	Ghana	buruli ulcer;cutaneous leishmaniasis;leprosy;onchocerciasis (river blindness);scabies;yaws;lymphatic filariasis;	early detection and diagnosis;treatment protocols;prevention and control measures;	nurses;doctors;community health workers;patients;	strongly agree	materials not in the local language;lack of internet access;	English	webinars or live training sessions;videos or other visual aids;mobile Apps for field use;	They should be clear and concise for use
248	2025-02-14 00:18:05	2025-02-14 00:31:13	anonymous		English (United Kingdom)‎		Healthcare worker	Ghana	scabies;	prevention and control measures;treatment protocols;patient education;	community health workers;patients;nurses;Public health officers DISEASE CONTROL ;pharmacists;	strongly agree	limited availability of updated resources;lack of time for training;materials not in the local language;	Akan or Twi	interactive online courses;printed manuals or guidelines;mobile Apps for field use;videos or other visual aids;audio training messages;	Regular refresher programs for T O Ts
249	2025-02-14 00:31:16	2025-02-14 00:38:23	anonymous		English (United Kingdom)‎		Healthcare worker	Ghana	buruli ulcer;leprosy;lymphatic filariasis;onchocerciasis (river blindness);scabies;yaws;cutaneous leishmaniasis;	early detection and diagnosis;treatment protocols;complications;	nurses;doctors;community health workers;patients;	strongly agree	limited availability of updated resources;materials not in the local language;lack of internet access;	Dagbani	printed manuals or guidelines;mobile Apps for field use;videos or other visual aids;	Increase funding for field work. The more Case searches conducted, the likelihood of getting more cases
250	2025-02-14 00:49:13	2025-02-14 00:55:37	anonymous		English (United Kingdom)‎		Healthcare worker	Ghana	leprosy;lymphatic filariasis;onchocerciasis (river blindness);scabies;	early detection and diagnosis;treatment protocols;prevention and control measures;	community health workers;nurses;patients;	strongly agree	limited availability of updated resources;	English	webinars or live training sessions;interactive online courses;printed manuals or guidelines;mobile Apps for field use;
251	2025-02-14 00:52:53	2025-02-14 01:03:15	anonymous		English (United Kingdom)‎		Healthcare worker	Ghana	leprosy;yaws;scabies;	early detection and diagnosis;treatment protocols;	community health workers;	strongly agree	limited availability of updated resources;	English	webinars or live training sessions;	Most NTDs are not emergent during early stages and therefore are not seen at facility level. Therefore there should be support to conduct case searches in communities. Cost of treatment at hospital and health centres scare patients
252	2025-02-14 00:59:40	2025-02-14 01:09:03	anonymous		English (United Kingdom)‎		Healthcare worker	Ghana	leprosy;onchocerciasis (river blindness);	early detection and diagnosis;treatment protocols;aftercare and follow-up;	community health workers;Disease Control Officers ;	strongly agree	materials not in the local language;limited availability of updated resources;	Twi	printed manuals or guidelines;videos or other visual aids;mobile Apps for field use;	Tablets are needed for data collection at the community and sub district level. Data collection tools must be electronically
253	2025-02-14 01:28:23	2025-02-14 01:32:04	anonymous		English (United Kingdom)‎		Healthcare worker	Ghana	buruli ulcer;yaws;scabies;lymphatic filariasis;leprosy;	early detection and diagnosis;treatment protocols;complications;	nurses;community health workers;Disease Control Officers ;	strongly agree	materials not in the local language;lack of time for training;limited availability of updated resources;	English	printed manuals or guidelines;interactive online courses;webinars or live training sessions;
254	2025-02-14 01:34:44	2025-02-14 01:38:59	anonymous		English (United Kingdom)‎		Healthcare worker	Ghana	cutaneous leishmaniasis;	early detection and diagnosis;	community health workers;	agree	limited availability of updated resources;	English	printed manuals or guidelines;webinars or live training sessions;videos or other visual aids;
255	2025-02-14 01:31:41	2025-02-14 01:40:42	anonymous		English (United Kingdom)‎		Healthcare worker	Ghana	yaws;lymphatic filariasis;leprosy;buruli ulcer;cutaneous leishmaniasis;onchocerciasis (river blindness);scabies;post-kala-azar dermal leishmaniasis;	early detection and diagnosis;treatment protocols;patient education;	community health workers;nurses;Public health officers;doctors;	strongly agree	limited availability of updated resources;lack of time for training;lack of internet access;	Dagaare	podcasts;printed manuals or guidelines;webinars or live training sessions;videos or other visual aids;interactive online courses;	Institute specifical training in NTD Like masters with affiliated universities to enhance robust research on solving specific areas.
256	2025-02-14 01:41:49	2025-02-14 01:48:11	anonymous		English (United Kingdom)‎		Healthcare worker	Ghana	yaws;onchocerciasis (river blindness);lymphatic filariasis;leprosy;sporotrichosis;tungiasis;	early detection and diagnosis;patient education;treatment protocols;	community health workers;patients;nurses;	strongly agree	materials not in the local language;limited availability of updated resources;	English	interactive online courses;mobile Apps for field use;audio training messages;webinars or live training sessions;
257	2025-02-14 02:24:08	2025-02-14 02:33:58	anonymous		English (United Kingdom)‎		Healthcare worker	Ghana	leprosy;buruli ulcer;yaws;lymphatic filariasis;	early detection and diagnosis;prevention and control measures;complications;	community health workers;doctors;nurses;patients;Disease Control Officers;	strongly agree	materials not in the local language;limited availability of updated resources;	English	printed manuals or guidelines;webinars or live training sessions;interactive online courses;mobile Apps for field use;videos or other visual aids;	Community case search for NTDs will help early detection and disability prevention
258	2025-02-14 02:24:50	2025-02-14 02:34:14	anonymous		English (United Kingdom)‎		Healthcare worker	Ghana	buruli ulcer;leprosy;lymphatic filariasis;scabies;yaws;	early detection and diagnosis;treatment protocols;complications;	community health workers;Disease Control Officers ;	agree	materials not in the local language;lack of time for training;lack of internet access;	English	webinars or live training sessions;printed manuals or guidelines;audio training messages;	The WHO needs to add "Disease Control" to the category of healthcare professionals in its working
259	2025-02-14 02:41:42	2025-02-14 02:45:41	anonymous		English (United Kingdom)‎		WHO Professional in NTDs Team of WHO India	India	leprosy;lymphatic filariasis;mycetoma;post-kala-azar dermal leishmaniasis;scabies;	aftercare and follow-up;patient education;treatment protocols;	community health workers;	strongly agree	limited availability of updated resources;materials not in the local language;	English	printed manuals or guidelines;mobile Apps for field use;videos or other visual aids;	Skin NTDs have vast scope in a country like India with a population of 1.4 billion, compromised water, sanitation and hygiene and over crowding.
260	2025-02-14 02:36:46	2025-02-14 02:50:58	anonymous		Français (France)		Programme manager	Brazil	chromoblastomycosis;cutaneous leishmaniasis;leprosy;mycetoma;sporotrichosis;	treatment protocols;aftercare and follow-up;early detection and diagnosis;	community health workers;nurses;doctors;	disagree	materials not in the local language;lack of time for training;	Portuguese	videos or other visual aids;podcasts;audio training messages;	Au Brésil, culturellement, l’information est transmise visuellement et rapidement. La communication via les applications de messagerie et de vidéo (WhatsApp, YouTube, podcasts) est aujourd’hui le moyen le plus efficace.
261	2025-02-14 03:59:53	2025-02-14 04:06:52	anonymous		English (United Kingdom)‎		Healthcare worker	Ghana	buruli ulcer;lymphatic filariasis;scabies;onchocerciasis (river blindness);yaws;	early detection and diagnosis;	community health workers;Disease Control Officers;	strongly agree	limited availability of updated resources;	English	printed manuals or guidelines;videos or other visual aids;
262	2025-02-14 04:50:07	2025-02-14 05:01:48	anonymous		English (United Kingdom)‎		Healthcare worker	Brazil	chromoblastomycosis;cutaneous leishmaniasis;leprosy;sporotrichosis;	early detection and diagnosis;treatment protocols;complications;	doctors;nurses;pharmacists;community health workers;patients;	neutral	The need to update existing protocols, many of which are obsolete.;	English	Face-to-face and field training;
263	2025-02-14 05:40:30	2025-02-14 05:45:56	anonymous		English (United Kingdom)‎		Public Health Officer	Ghana	leprosy;lymphatic filariasis;scabies;yaws;	early detection and diagnosis;treatment protocols;prevention and control measures;	nurses;doctors;community health workers;	strongly agree	lack of internet access;materials not in the local language;limited availability of updated resources;	English	webinars or live training sessions;mobile Apps for field use;
264	2025-02-14 06:43:02	2025-02-14 06:47:51	anonymous		English (United Kingdom)‎		Healthcare worker	Ghana	buruli ulcer;lymphatic filariasis;scabies;yaws;	early detection and diagnosis;prevention and control measures;patient education;	nurses;doctors;pharmacists;patients;community health workers;Opinion leaders ;	strongly agree	lack of internet access;materials not in the local language;	English	videos or other visual aids;audio training messages;	No
265	2025-02-14 07:03:54	2025-02-14 07:05:22	anonymous		English (United Kingdom)‎		Healthcare worker	Egypt	cutaneous leishmaniasis;	early detection and diagnosis;	doctors;	strongly agree	lack of time for training;	English	interactive online courses;
266	2025-02-14 07:15:20	2025-02-14 07:23:23	anonymous		English (United Kingdom)‎		Healthcare worker	Sierra Leone	lymphatic filariasis;leprosy;onchocerciasis (river blindness);scabies;tungiasis;	early detection and diagnosis;treatment protocols;prevention and control measures;	doctors;nurses;community health workers;patients;	strongly agree	limited availability of updated resources;materials not in the local language;	English	printed manuals or guidelines;videos or other visual aids;interactive online courses;	Foday Sesay
267	2025-02-14 09:42:09	2025-02-14 09:44:41	anonymous		Español (España, alfabetización internacional)		Programme manager	Paraguay	chromoblastomycosis;cutaneous leishmaniasis;leprosy;mycetoma;sporotrichosis;scabies;tungiasis;	early detection and diagnosis;treatment protocols;complications;	doctors;nurses;community health workers;	strongly agree	lack of internet access;materials not in the local language;limited availability of updated resources;lack of time for training;	Spanish	printed manuals or guidelines;mobile Apps for field use;videos or other visual aids;webinars or live training sessions;
268	2025-02-14 10:59:43	2025-02-14 11:03:23	anonymous		English (United Kingdom)‎		Student	Cameroon	yaws;scabies;mycetoma;lymphatic filariasis;chromoblastomycosis;	early detection and diagnosis;prevention and control measures;	nurses;community health workers;	strongly agree	limited availability of updated resources;lack of internet access;lack of time for training;	French	mobile Apps for field use;videos or other visual aids;
269	2025-02-14 19:28:33	2025-02-14 19:37:31	anonymous		English (United Kingdom)‎		Programme manager	Nigeria	scabies;buruli ulcer;	early detection and diagnosis;treatment protocols;patient education;	community health workers;patients;nurses;doctors;pharmacists;	strongly agree	limited availability of updated resources;materials not in the local language;	Yoruba	printed manuals or guidelines;videos or other visual aids;interactive online courses;webinars or live training sessions;	No
270	2025-02-15 04:18:41	2025-02-15 04:23:27	anonymous		English (United Kingdom)‎		Healthcare worker	Ghana	buruli ulcer;scabies;yaws;lymphatic filariasis;leprosy;	early detection and diagnosis;treatment protocols;prevention and control measures;	community health workers;	agree	limited availability of updated resources;lack of time for training;	English	mobile Apps for field use;videos or other visual aids;printed manuals or guidelines;
271	2025-02-15 05:57:51	2025-02-15 06:20:05	anonymous		English (United Kingdom)‎		Trainer/educator	Sudan	mycetoma;	early detection and diagnosis;treatment protocols;prevention and control measures;	doctors;	strongly agree	lack of internet access;	Arabic	interactive online courses;webinars or live training sessions;mobile Apps for field use;videos or other visual aids;printed manuals or guidelines;audio training messages;podcasts;
272	2025-02-15 13:44:22	2025-02-15 13:54:32	anonymous		Español (España, alfabetización internacional)		Healthcare worker	Spain	buruli ulcer;chromoblastomycosis;lymphatic filariasis;mycetoma;noma;onchocerciasis (river blindness);podoconiosis;	early detection and diagnosis;aftercare and follow-up;patient education;	community health workers;doctors;nurses;patients;	strongly agree	limited availability of updated resources;	Spanish	printed manuals or guidelines;interactive online courses;mobile Apps for field use;podcasts;
273	2025-02-16 17:37:33	2025-02-16 17:41:32	anonymous		English (United Kingdom)‎		Healthcare worker	Ghana	buruli ulcer;cutaneous leishmaniasis;leprosy;lymphatic filariasis;onchocerciasis (river blindness);scabies;yaws;	early detection and diagnosis;treatment protocols;prevention and control measures;	nurses;doctors;pharmacists;community health workers;patients;Community volunteers;	strongly agree	lack of internet access;limited availability of updated resources;lack of time for training;	English	interactive online courses;printed manuals or guidelines;webinars or live training sessions;mobile Apps for field use;videos or other visual aids;	In-person trainings on Skin NTDs integrated into the CPD of the healthcare system
274	2025-02-17 06:50:24	2025-02-17 06:55:19	anonymous		English (United Kingdom)‎		Healthcare worker	Kenya	chromoblastomycosis;mycetoma;scabies;	aftercare and follow-up;early detection and diagnosis;prevention and control measures;	nurses;doctors;pharmacists;community health workers;patients;politicians;	strongly agree	limited availability of updated resources;competing diseasese, politics;	native languages of that country	interactive online courses;printed manuals or guidelines;webinars or live training sessions;mobile Apps for field use;videos or other visual aids;audio training messages;podcasts;one one;	be willing to learn negotiation and scientific lobbying politics
275	2025-02-17 16:36:19	2025-02-17 16:43:02	anonymous		Français (France)		Trainer/educator	Tunisia	cutaneous leishmaniasis;scabies;	early detection and diagnosis;treatment protocols;prevention and control measures;	doctors;nurses;patients;	strongly agree	limited availability of updated resources;	French	interactive online courses;printed manuals or guidelines;videos or other visual aids;
276	2025-02-17 16:53:50	2025-02-17 17:24:03	anonymous		English (United Kingdom)‎		Healthcare worker	Nigeria	lymphatic filariasis;leprosy;buruli ulcer;onchocerciasis (river blindness);noma;	prevention and control measures;patient education;aftercare and follow-up;	community health workers;patients;nurses;doctors;	strongly agree	limited availability of updated resources;materials not in the local language;	English	videos or other visual aids;mobile Apps for field use;interactive online courses;printed manuals or guidelines;	No
277	2025-02-17 22:44:59	2025-02-17 22:50:10	anonymous		English (United Kingdom)‎		Programme manager	Nigeria	leprosy;lymphatic filariasis;buruli ulcer;noma;onchocerciasis (river blindness);yaws;	early detection and diagnosis;treatment protocols;prevention and control measures;	community health workers;patients;nurses;doctors;	strongly agree	limited availability of updated resources;Lack of training opportunities;	English	interactive online courses;printed manuals or guidelines;webinars or live training sessions;mobile Apps for field use;videos or other visual aids;audio training messages;
278	2025-02-18 10:54:54	2025-02-18 10:59:35	anonymous		English (United Kingdom)‎		Trainer/educator	Ethiopia	cutaneous leishmaniasis;leprosy;lymphatic filariasis;onchocerciasis (river blindness);podoconiosis;scabies;	early detection and diagnosis;aftercare and follow-up;prevention and control measures;	patients;community health workers;doctors;nurses;	strongly agree	materials not in the local language;limited availability of updated resources;	should be local language and context tailored	interactive online courses;printed manuals or guidelines;webinars or live training sessions;	I think advocacy at policy level so to prioritize interventions meant to integrate prevention and early detection and diagnosis interventionss
279	2025-02-18 22:58:03	2025-02-18 23:00:22	anonymous		English (United Kingdom)‎		Healthcare worker	Nepal	cutaneous leishmaniasis;leprosy;lymphatic filariasis;chromoblastomycosis;mycetoma;sporotrichosis;scabies;	treatment protocols;early detection and diagnosis;aftercare and follow-up;	doctors;patients;community health workers;	strongly agree	lack of time for training;limited availability of updated resources;materials not in the local language;	English	printed manuals or guidelines;videos or other visual aids;
280	2025-02-19 00:37:40	2025-02-19 00:41:02	anonymous		English (United Kingdom)‎		Trainer/educator	United States	onchocerciasis (river blindness);leprosy;	aftercare and follow-up;prevention and control measures;patient education;	community health workers;nurses;pharmacists;	strongly agree	materials not in the local language;lack of time for training;limited availability of updated resources;	Swahili	printed manuals or guidelines;videos or other visual aids;	Local language with good pictures Videos can help A set up to train maximum staff
281	2025-02-19 01:00:24	2025-02-19 01:08:52	anonymous		English (United Kingdom)‎		Healthcare worker	Somalia	leprosy;cutaneous leishmaniasis;lymphatic filariasis;scabies;	early detection and diagnosis;prevention and control measures;patient education;	patients;community health workers;pharmacists;doctors;nurses;	strongly agree	limited availability of updated resources;lack of time for training;	English	interactive online courses;printed manuals or guidelines;podcasts;webinars or live training sessions;
282	2025-02-19 04:20:33	2025-02-19 04:23:54	anonymous		English (United Kingdom)‎		Healthcare worker	Tanzania	scabies;	early detection and diagnosis;prevention and control measures;patient education;	patients;community health workers;nurses;doctors;pharmacists;	strongly agree	lack of internet access;limited availability of updated resources;materials not in the local language;lack of time for training;	English	printed manuals or guidelines;interactive online courses;podcasts;videos or other visual aids;	Thank you
283	2025-02-19 07:17:15	2025-02-19 07:19:14	anonymous		English (United Kingdom)‎		Programme manager	Tanzania	lymphatic filariasis;	early detection and diagnosis;aftercare and follow-up;treatment protocols;	community health workers;	agree	lack of time for training;lack of internet access;	Swahili	printed manuals or guidelines;mobile Apps for field use;videos or other visual aids;audio training messages;	No
284	2025-02-19 07:15:22	2025-02-19 07:20:45	anonymous		English (United Kingdom)‎		Healthcare worker	South Sudan	scabies;	early detection and diagnosis;prevention and control measures;patient education;	nurses;doctors;pharmacists;community health workers;patients;	strongly agree	lack of internet access;materials not in the local language;limited availability of updated resources;lack of time for training;	English	interactive online courses;printed manuals or guidelines;webinars or live training sessions;mobile Apps for field use;videos or other visual aids;audio training messages;podcasts;	NTD training plan need to be taken seriously worldwide for better prevention
285	2025-02-19 08:19:26	2025-02-19 08:22:21	anonymous		English (United Kingdom)‎		Trainer/educator	Malawi	leprosy;scabies;onchocerciasis (river blindness);	early detection and diagnosis;prevention and control measures;	patients;	strongly agree	limited availability of updated resources;	chichewa	printed manuals or guidelines;mobile Apps for field use;videos or other visual aids;audio training messages;interactive online courses;
286	2025-02-19 11:52:25	2025-02-19 11:57:34	anonymous		English (United Kingdom)‎		Healthcare worker	Ethiopia	cutaneous leishmaniasis;lymphatic filariasis;leprosy;onchocerciasis (river blindness);podoconiosis;post-kala-azar dermal leishmaniasis;scabies;	prevention and control measures;early detection and diagnosis;patient education;	nurses;doctors;pharmacists;community health workers;patients;general community;	strongly agree	limited availability of updated resources;budget constraint;	Amharic and Afan Oromo	interactive online courses;printed manuals or guidelines;webinars or live training sessions;mobile Apps for field use;videos or other visual aids;audio training messages;podcasts;	Standardized and comprehensive skin NTD training materials better to be prepared and easily available online
287	2025-02-19 12:22:21	2025-02-19 12:25:57	anonymous		English (United Kingdom)‎		Trainer/educator	Nigeria	buruli ulcer;chromoblastomycosis;onchocerciasis (river blindness);post-kala-azar dermal leishmaniasis;scabies;yaws;	treatment protocols;prevention and control measures;	community health workers;doctors;patients;	strongly agree	lack of internet access;limited availability of updated resources;lack of time for training;	English	mobile Apps for field use;interactive online courses;webinars or live training sessions;podcasts;
288	2025-02-19 12:48:39	2025-02-19 12:57:21	anonymous		English (United Kingdom)‎		Healthcare worker	Ethiopia	scabies;cutaneous leishmaniasis;leprosy;post-kala-azar dermal leishmaniasis;	early detection and diagnosis;treatment protocols;prevention and control measures;	nurses;community health workers;patients;doctors;pharmacists;	strongly agree	lack of time for training;limited availability of updated resources;materials not in the local language;lack of internet access;	English	interactive online courses;printed manuals or guidelines;webinars or live training sessions;mobile Apps for field use;videos or other visual aids;audio training messages;podcasts;
289	2025-02-19 14:04:54	2025-02-19 14:09:43	anonymous		English (United Kingdom)‎		Healthcare worker	Ghana	chromoblastomycosis;cutaneous leishmaniasis;mycetoma;scabies;tungiasis;yaws;	early detection and diagnosis;treatment protocols;patient education;	nurses;doctors;community health workers;pharmacists;patients;Disease Control Officers;	strongly agree	lack of time for training;limited availability of updated resources;materials not in the local language;lack of internet access;	English	interactive online courses;webinars or live training sessions;printed manuals or guidelines;mobile Apps for field use;videos or other visual aids;audio training messages;
290	2025-02-19 16:24:51	2025-02-19 16:38:05	anonymous		Español (España, alfabetización internacional)		Trainer/educator	Brazil	leprosy;post-kala-azar dermal leishmaniasis;	early detection and diagnosis;complications;aftercare and follow-up;	community health workers;	strongly agree	materials not in the local language;limited availability of updated resources;	Portuguese	printed manuals or guidelines;videos or other visual aids;interactive online courses;	Elaboración de materiales de fisioterapia en las EDT cutáneas.
291	2025-02-19 16:51:20	2025-02-19 16:55:37	anonymous		English (United Kingdom)‎		Trainer/educator	Ethiopia	cutaneous leishmaniasis;leprosy;noma;scabies;	early detection and diagnosis;treatment protocols;prevention and control measures;	nurses;doctors;community health workers;	strongly agree	materials not in the local language;limited availability of updated resources;	English	interactive online courses;printed manuals or guidelines;mobile Apps for field use;
292	2025-02-19 22:22:20	2025-02-19 22:26:12	anonymous		English (United Kingdom)‎		Healthcare worker	Ethiopia	leprosy;	prevention and control measures;	community health workers;	strongly agree	limited availability of updated resources;	English	interactive online courses;
293	2025-02-20 03:39:32	2025-02-20 03:53:15	anonymous		English (United Kingdom)‎		Trainer/educator	Nigeria	buruli ulcer;cutaneous leishmaniasis;leprosy;lymphatic filariasis;mycetoma;noma;onchocerciasis (river blindness);scabies;yaws;	early detection and diagnosis;treatment protocols;complications;	community health workers;doctors;nurses;	strongly agree	None;	English	mobile Apps for field use;videos or other visual aids;webinars or live training sessions;Hybrid of in person & online;
294	2025-02-20 05:12:04	2025-02-20 05:21:04	anonymous		Français (France)		Healthcare worker	Togo	buruli ulcer;leprosy;scabies;yaws;	early detection and diagnosis;treatment protocols;patient education;	nurses;community health workers;points focaux MTN districts et regions;	strongly agree	materials not in the local language;limited availability of updated resources;Insuffisances du personnel compétent;	French	printed manuals or guidelines;webinars or live training sessions;Présentiel avec des séances pratiques;	RAS
295	2025-02-20 11:52:47	2025-02-20 11:55:35	anonymous		English (United Kingdom)‎		Trainer/educator	Nigeria	cutaneous leishmaniasis;	early detection and diagnosis;prevention and control measures;	community health workers;	strongly agree	limited availability of updated resources;	English	interactive online courses;audio training messages;videos or other visual aids;	None
296	2025-02-20 13:29:09	2025-02-20 13:35:01	anonymous		English (United Kingdom)‎		Healthcare worker	Tanzania	buruli ulcer;cutaneous leishmaniasis;leprosy;lymphatic filariasis;onchocerciasis (river blindness);scabies;yaws;chromoblastomycosis;mycetoma;noma;podoconiosis;post-kala-azar dermal leishmaniasis;sporotrichosis;tungiasis;	early detection and diagnosis;aftercare and follow-up;patient education;	doctors;community health workers;Laboratory practitioners ;	strongly agree	lack of time for training;limited availability of updated resources;	English	printed manuals or guidelines;mobile Apps for field use;interactive online courses;webinars or live training sessions;
297	2025-02-20 16:29:15	2025-02-20 16:34:42	anonymous		English (United Kingdom)‎		Healthcare worker	Nigeria	buruli ulcer;lymphatic filariasis;noma;leprosy;yaws;	early detection and diagnosis;treatment protocols;complications;	community health workers;nurses;doctors;patients;	strongly agree	lack of internet access;materials not in the local language;limited availability of updated resources;	English	interactive online courses;printed manuals or guidelines;mobile Apps for field use;	Nothing comes to mind
298	2025-02-21 04:20:48	2025-02-21 04:24:29	anonymous		English (United Kingdom)‎		Healthcare worker	Nigeria	buruli ulcer;mycetoma;noma;onchocerciasis (river blindness);cutaneous leishmaniasis;scabies;	prevention and control measures;early detection and diagnosis;patient education;	community health workers;patients;pharmacists;doctors;nurses;	strongly agree	lack of time for training;lack of internet access;limited availability of updated resources;materials not in the local language;	English	interactive online courses;printed manuals or guidelines;webinars or live training sessions;mobile Apps for field use;videos or other visual aids;audio training messages;podcasts;
299	2025-02-21 06:40:20	2025-02-21 06:45:13	anonymous		English (United Kingdom)‎		Research Assistant	Ghana	scabies;yaws;	early detection and diagnosis;aftercare and follow-up;patient education;	community health workers;Citizen science ;	strongly agree	lack of time for training;limited availability of updated resources;materials not in the local language;lack of internet access;	English	mobile Apps for field use;videos or other visual aids;audio training messages;	My research team have an innovative research work on an app to detect on of the skin NTD . However, due to lack of find have not implemented it yet. I therefore szäuggest funds be channelled into this area too
300	2025-02-21 12:25:32	2025-02-21 12:28:59	anonymous		English (United Kingdom)‎		Programme manager	India	lymphatic filariasis;post-kala-azar dermal leishmaniasis;	early detection and diagnosis;aftercare and follow-up;patient education;	community health workers;patients;Care givers in family ;	strongly agree	materials not in the local language;limited availability of updated resources;	Hindi	videos or other visual aids;mobile Apps for field use;interactive online courses;
301	2025-02-22 02:29:50	2025-02-22 02:35:03	anonymous		English (United Kingdom)‎		Programme manager	Gambia	leprosy;lymphatic filariasis;mycetoma;scabies;	early detection and diagnosis;patient education;prevention and control measures;	nurses;doctors;pharmacists;community health workers;	strongly agree	limited availability of updated resources;materials not in the local language;	English	interactive online courses;printed manuals or guidelines;webinars or live training sessions;videos or other visual aids;audio training messages;podcasts;Face to face training ;	Limited resources (technical and financial) and limited or no interest on Skin NTDs
302	2025-02-22 05:49:02	2025-02-22 05:51:09	anonymous		English (United Kingdom)‎		Trainer/educator	Nigeria	noma;podoconiosis;scabies;	treatment protocols;early detection and diagnosis;prevention and control measures;	nurses;community health workers;	strongly agree	lack of internet access;materials not in the local language;lack of time for training;	English	interactive online courses;printed manuals or guidelines;mobile Apps for field use;
303	2025-02-22 08:40:20	2025-02-22 08:49:29	anonymous		English (United Kingdom)‎		Healthcare worker	Malawi	leprosy;scabies;mycetoma;lymphatic filariasis;chromoblastomycosis;onchocerciasis (river blindness);yaws;	early detection and diagnosis;treatment protocols;aftercare and follow-up;	nurses;doctors;pharmacists;community health workers;patients;	strongly agree	lack of internet access;	English	printed manuals or guidelines;mobile Apps for field use;audio training messages;interactive online courses;podcasts;	Introduce a degree and masters courses
304	2025-02-22 09:46:37	2025-02-22 09:48:01	anonymous		English (United Kingdom)‎		Healthcare worker	United Kingdom	scabies;	treatment protocols;	patients;nurses;community health workers;	strongly agree	lack of time for training;	English	interactive online courses;
305	2025-02-22 22:29:25	2025-02-22 22:38:43	anonymous		Français (France)		Healthcare worker	DR Congo	buruli ulcer;leprosy;lymphatic filariasis;yaws;	early detection and diagnosis;prevention and control measures;patient education;	doctors;nurses;community health workers;patients;	strongly agree	lack of internet access;materials not in the local language;limited availability of updated resources;	French	printed manuals or guidelines;interactive online courses;mobile Apps for field use;podcasts;webinars or live training sessions;
306	2025-02-22 18:26:55	2025-02-23 09:04:08	anonymous		Français (France)		chercheur	Tunisia	cutaneous leishmaniasis;	early detection and diagnosis;patient education;treatment protocols;	doctors;nurses;community health workers;patients;	strongly agree	limited availability of updated resources;lack of time for training;	French	webinars or live training sessions;printed manuals or guidelines;interactive online courses;	ras
307	2025-02-23 10:02:47	2025-02-23 10:08:01	anonymous		English (United Kingdom)‎		Healthcare worker	Bangladesh	leprosy;cutaneous leishmaniasis;post-kala-azar dermal leishmaniasis;scabies;	early detection and diagnosis;treatment protocols;prevention and control measures;	nurses;doctors;community health workers;	strongly agree	limited availability of updated resources;Financial insolvency ;	English	interactive online courses;webinars or live training sessions;mobile Apps for field use;	Arrangement of onsite training will be most engaging and refreshing
308	2025-02-24 06:47:36	2025-02-24 06:49:56	anonymous		English (United Kingdom)‎		Programme manager	Malaysia	leprosy;	early detection and diagnosis;prevention and control measures;treatment protocols;	doctors;pharmacists;community health workers;nurses;	strongly agree	Some of the disease grouped as NTD are not as important or prevalent;	English	interactive online courses;printed manuals or guidelines;webinars or live training sessions;mobile Apps for field use;videos or other visual aids;	Separate leprosy from NTD
